# Supplementary material for: Crystal structure of ethyl 2,4-di­chloro­quinoline-3-carboxyl­ate
Source: Acta Crystallogr E Crystallogr Commun. 2015 Nov 14;71(Pt 12):o939. doi: 10.1107/S2056989015020587 (PMC4719891; doi:10.1107/S2056989015020587)
Supplement: Supplementary file 1 [file e-71-0o939-sup1.cif]

##############################################################################
#                                                                            #
# This CIF contains the data in a paper accepted for publication in          #
# Acta Crystallographica Section E. It conforms to the requirements of       #
# Notes for Authors for Acta Crystallographica Section E, and has been       #
# peer reviewed under the auspices of the IUCr Commission on Journals.       #
#                                                                            #
# Full details of the Crystallographic Information File format               #
# are given in the paper "The Crystallographic Information File (CIF):       #
# a New Standard Archive File for Crystallography" by S. R. Hall, F. H.      #
# Allen and I. D. Brown [Acta Cryst. (1991), A47, 655-685].                  #
#                                                                            #
# The current version of the core CIF dictionary is obtainable from          #
# ftp://ftp.iucr.org/pub/cif_core.dic.                                       #
#                                                                            #
# Software is freely available for graphical display of the structure(s)     #
# in this CIF. For information consult the CIF software page                 #
# http://www.iucr.org/resources/cif/software.                                #
#                                                                            #
# This file may be used for bona fide research purposes within the           #
# scientific community so long as proper attribution is given to the journal # 
# article from which it was obtained.                                        #
#                                                                            #
##############################################################################
data_I
_database_code_depnum_ccdc_archive 'CCDC 1434378'
_audit_creation_method     SHELXL-2013
_chemical_name_systematic
;
Ethyl 2,4-dichloroquinoline-3-carboxylate
;
_chemical_name_common     ?
_chemical_formula_moiety     'C12 H9 Cl2 N O2'
_chemical_formula_sum     'C12 H9 Cl2 N O2'
_chemical_formula_iupac     'C12 H9 Cl2 N O2'
_chemical_formula_weight     270.10
_chemical_melting_point     ?
_shelx_space_group_comment
;
The symmetry employed for this shelxl refinement is uniquely defined
by the following loop, which should always be used as a source of
symmetry information in preference to the above space-group names.
They are only intended as comments.
;
_space_group_crystal_system     monoclinic
_space_group_name_H-M_alt     'P 21/c'
_space_group_name_Hall     '-P 2ybc'
loop_
    _space_group_symop_operation_xyz
    'x, y, z'
    '-x, y+1/2, -z+1/2'
    '-x, -y, -z'
    'x, -y-1/2, z-1/2'
_cell_length_a     8.5860(4)
_cell_length_b     19.9082(11)
_cell_length_c     7.1304(4)
_cell_angle_alpha     90
_cell_angle_beta     100.2620(10)
_cell_angle_gamma     90
_cell_volume     1199.32(11)
_cell_formula_units_Z     4
_cell_measurement_reflns_used     4843
_cell_measurement_theta_min     2.41
_cell_measurement_theta_max     25.35
_cell_measurement_temperature     298(2)
_exptl_crystal_description     Prism
_exptl_crystal_colour     colourless
_exptl_crystal_size_max     0.502
_exptl_crystal_size_mid     0.251
_exptl_crystal_size_min     0.162
_exptl_crystal_density_diffrn     1.496
_exptl_crystal_density_meas     .
_exptl_crystal_density_method     ?
_exptl_crystal_F_000     552
_exptl_absorpt_coefficient_mu     0.528
_exptl_absorpt_correction_type     none
_exptl_absorpt_process_details     ?
_shelx_estimated_absorpt_T_min     0.777
_shelx_estimated_absorpt_T_max     0.919
_exptl_absorpt_correction_T_min     ?
_exptl_absorpt_correction_T_max     ?
_exptl_special_details     ?
_diffrn_ambient_temperature     298(2)
_diffrn_radiation_type     MoK\a
_diffrn_radiation_wavelength     0.71073
_diffrn_measurement_device_type     'Bruker APEXII CCD area-detector'
_diffrn_measurement_method     'omega scans'
_diffrn_detector_area_resol_mean     0.83
_diffrn_reflns_number     6785
_diffrn_reflns_av_R_equivalents     0.0238
_diffrn_reflns_theta_min     2.046
_diffrn_reflns_theta_max     25.362
_diffrn_reflns_theta_full     25.242
_diffrn_measured_fraction_theta_max     0.997
_diffrn_measured_fraction_theta_full     0.999
_diffrn_reflns_limit_h_min     -10
_diffrn_reflns_limit_h_max     10
_diffrn_reflns_limit_k_min     -23
_diffrn_reflns_limit_k_max     23
_diffrn_reflns_limit_l_min     -8
_diffrn_reflns_limit_l_max     8
_refine_special_details     ?
_reflns_number_total     2197
_reflns_number_gt     1833
_reflns_threshold_expression     'I > 2\s(I)'
_refine_ls_structure_factor_coef     Fsqd
_refine_ls_matrix_type     full
_refine_ls_R_factor_all     0.0422
_refine_ls_R_factor_gt     0.0347
_refine_ls_wR_factor_gt     0.0891
_refine_ls_wR_factor_ref     0.0944
_refine_ls_goodness_of_fit_ref     1.047
_refine_ls_restrained_S_all     1.047
_refine_ls_number_reflns     2197
_refine_ls_number_parameters     156
_refine_ls_number_restraints     0
_refine_ls_hydrogen_treatment     constr
_refine_ls_weighting_scheme     calc
_refine_ls_weighting_details
;
 w=1/[\s^2^(Fo^2^)+(0.0520P)^2^+0.1257P]
 where P=(Fo^2^+2Fc^2^)/3
;
_atom_sites_solution_hydrogens     geom
_atom_sites_solution_primary     ?
_atom_sites_solution_secondary     ?
_refine_ls_shift/su_max     0.001
_refine_ls_shift/su_mean     0.000
_refine_diff_density_max     0.222
_refine_diff_density_min     -0.205
_refine_ls_extinction_method
;
SHELXL2013 (Sheldrick, 2015)
;
_refine_ls_extinction_coef     0.010(2)
_refine_ls_extinction_expression
                                  'Fc^*^=kFc[1+0.001xFc^2^\l^3^/sin(2\q)]^-1/4^'
loop_
    _atom_type_symbol
    _atom_type_description
    _atom_type_scat_dispersion_real
    _atom_type_scat_dispersion_imag
    _atom_type_scat_source
    'C' 'C' 0.0033 0.0016
                         'International Tables Vol C Tables 4.2.6.8 and 6.1.1.4'
    'H' 'H' 0.0000 0.0000
                         'International Tables Vol C Tables 4.2.6.8 and 6.1.1.4'
    'N' 'N' 0.0061 0.0033
                         'International Tables Vol C Tables 4.2.6.8 and 6.1.1.4'
    'O' 'O' 0.0106 0.0060
                         'International Tables Vol C Tables 4.2.6.8 and 6.1.1.4'
    'Cl' 'Cl' 0.1484 0.1585
                         'International Tables Vol C Tables 4.2.6.8 and 6.1.1.4'
_computing_data_collection
;
APEX2 (Bruker, 2012)
;
_computing_cell_refinement
;
SAINT (Bruker, 2012)
;
_computing_data_reduction
;
SAINT  (Bruker, 2012)
;
_computing_structure_solution
;
SHELXTL (Sheldrick, 2015)
;
_computing_structure_refinement
;
SHELXL2013 (Sheldrick, 2015)
;
_computing_molecular_graphics
;
SHELXTL  (Sheldrick, 2015)
;
_computing_publication_material
;
SHELXTL  (Sheldrick, 2015)
;
loop_
    _atom_site_type_symbol
    _atom_site_label
    _atom_site_fract_x
    _atom_site_fract_y
    _atom_site_fract_z
    _atom_site_U_iso_or_equiv
    _atom_site_adp_type
    _atom_site_calc_flag
    _atom_site_occupancy
    _atom_site_disorder_assembly
    _atom_site_disorder_group
    Cl Cl1 0.85142(7) 0.95554(3) 0.67524(10) 0.0847(2) Uani d 1 . .
    Cl Cl2 0.49224(5) 0.73357(2) 0.59388(7) 0.05637(19) Uani d 1 . .
    O O1 0.48324(17) 0.90370(7) 0.44065(18) 0.0701(4) Uani d 1 . .
    O O2 0.48524(14) 0.89699(6) 0.75480(17) 0.0565(3) Uani d 1 . .
    N N1 0.96891(17) 0.83536(9) 0.7101(2) 0.0567(4) Uani d 1 . .
    C C2 0.8376(2) 0.86809(9) 0.6757(2) 0.0514(4) Uani d 1 . .
    C C3 0.68405(18) 0.84036(8) 0.6379(2) 0.0435(4) Uani d 1 . .
    C C4 0.67539(18) 0.77181(8) 0.6378(2) 0.0415(4) Uani d 1 . .
    C C5 0.8137(3) 0.66071(10) 0.6754(3) 0.0621(5) Uani d 1 . .
    H H5 0.7187 0.6372 0.6505 0.075 Uiso calc 1 . .
    C C6 0.9535(3) 0.62696(13) 0.7135(3) 0.0816(7) Uani d 1 . .
    H H6 0.9531 0.5802 0.7143 0.098 Uiso calc 1 . .
    C C7 1.0976(3) 0.66121(14) 0.7514(3) 0.0838(8) Uani d 1 . .
    H H7 1.1918 0.6371 0.7779 0.101 Uiso calc 1 . .
    C C8 1.1014(2) 0.72928(13) 0.7498(3) 0.0705(6) Uani d 1 . .
    H H8 1.1981 0.7516 0.7748 0.085 Uiso calc 1 . .
    C C9 0.9593(2) 0.76660(10) 0.7105(2) 0.0511(5) Uani d 1 . .
    C C10 0.81366(19) 0.73162(9) 0.6738(2) 0.0451(4) Uani d 1 . .
    C C11 0.5396(2) 0.88399(9) 0.5963(2) 0.0478(4) Uani d 1 . .
    C C12 0.3434(2) 0.93853(11) 0.7367(3) 0.0674(5) Uani d 1 . .
    H H12A 0.2575 0.9182 0.6481 0.081 Uiso calc 1 . .
    H H12B 0.3638 0.9828 0.6897 0.081 Uiso calc 1 . .
    C C13 0.3010(3) 0.94358(13) 0.9279(3) 0.0858(7) Uani d 1 . .
    H H13A 0.2721 0.9000 0.9681 0.129 Uiso calc 1 . .
    H H13B 0.2133 0.9738 0.9235 0.129 Uiso calc 1 . .
    H H13C 0.3900 0.9602 1.0166 0.129 Uiso calc 1 . .
loop_
    _atom_site_aniso_label
    _atom_site_aniso_U_11
    _atom_site_aniso_U_22
    _atom_site_aniso_U_33
    _atom_site_aniso_U_12
    _atom_site_aniso_U_13
    _atom_site_aniso_U_23
    Cl1 0.0773(4) 0.0613(3) 0.1107(5) -0.0197(3) 0.0034(3) -0.0015(3)
    Cl2 0.0445(3) 0.0641(3) 0.0597(3) -0.01024(19) 0.0070(2) -0.0018(2)
    O1 0.0713(9) 0.0848(10) 0.0506(8) 0.0213(7) 0.0009(7) 0.0096(7)
    O2 0.0498(7) 0.0681(8) 0.0529(7) 0.0183(6) 0.0129(6) 0.0081(6)
    N1 0.0395(8) 0.0795(11) 0.0508(9) -0.0050(7) 0.0070(6) -0.0022(8)
    C2 0.0455(10) 0.0606(11) 0.0475(10) -0.0066(8) 0.0064(8) -0.0016(8)
    C3 0.0393(9) 0.0544(10) 0.0367(8) 0.0011(7) 0.0069(7) 0.0000(7)
    C4 0.0377(8) 0.0548(10) 0.0325(8) -0.0016(7) 0.0073(6) -0.0002(7)
    C5 0.0719(13) 0.0630(12) 0.0520(11) 0.0133(10) 0.0128(9) 0.0027(9)
    C6 0.0980(19) 0.0785(15) 0.0680(14) 0.0429(14) 0.0143(13) 0.0066(11)
    C7 0.0768(16) 0.118(2) 0.0564(13) 0.0554(16) 0.0110(11) 0.0060(13)
    C8 0.0445(11) 0.120(2) 0.0476(11) 0.0239(11) 0.0085(8) -0.0009(11)
    C9 0.0412(9) 0.0793(13) 0.0337(9) 0.0101(8) 0.0090(7) -0.0001(8)
    C10 0.0451(9) 0.0608(11) 0.0301(8) 0.0100(8) 0.0088(7) 0.0016(7)
    C11 0.0440(9) 0.0499(9) 0.0481(10) -0.0006(7) 0.0042(8) 0.0018(8)
    C12 0.0544(11) 0.0706(12) 0.0778(13) 0.0229(10) 0.0136(10) 0.0079(11)
    C13 0.0641(14) 0.1089(19) 0.0878(16) 0.0215(13) 0.0227(12) -0.0130(14)
_geom_special_details
;
All e.s.d.'s (except the e.s.d. in the dihedral angle between two l.s. planes)
are estimated using the full covariance matrix. The cell e.s.d.'s are taken
into account individually in the estimation of e.s.d.'s in distances, angles
and torsion angles; correlations between e.s.d.'s in cell parameters are only
used when they are defined by crystal symmetry. An approximate (isotropic)
treatment of cell e.s.d.'s is used for estimating e.s.d.'s involving l.s.
planes.
;
loop_
    _geom_bond_atom_site_label_1
    _geom_bond_atom_site_label_2
    _geom_bond_site_symmetry_2
    _geom_bond_distance
    _geom_bond_publ_flag
    Cl1 C2 . 1.745(2) ?
    Cl2 C4 . 1.7248(16) ?
    O1 C11 . 1.195(2) ?
    O2 C11 . 1.323(2) ?
    O2 C12 . 1.459(2) ?
    N1 C2 . 1.287(2) ?
    N1 C9 . 1.371(3) ?
    C2 C3 . 1.411(2) ?
    C3 C4 . 1.367(2) ?
    C3 C11 . 1.500(2) ?
    C4 C10 . 1.417(2) ?
    C5 C6 . 1.360(3) ?
    C5 C10 . 1.412(3) ?
    C5 H5 . 0.9300 ?
    C6 C7 . 1.396(4) ?
    C6 H6 . 0.9300 ?
    C7 C8 . 1.356(4) ?
    C7 H7 . 0.9300 ?
    C8 C9 . 1.413(3) ?
    C8 H8 . 0.9300 ?
    C9 C10 . 1.414(2) ?
    C12 C13 . 1.476(3) ?
    C12 H12A . 0.9700 ?
    C12 H12B . 0.9700 ?
    C13 H13A . 0.9600 ?
    C13 H13B . 0.9600 ?
    C13 H13C . 0.9600 ?
loop_
    _geom_angle_atom_site_label_1
    _geom_angle_atom_site_label_2
    _geom_angle_atom_site_label_3
    _geom_angle_site_symmetry_1
    _geom_angle_site_symmetry_3
    _geom_angle
    _geom_angle_publ_flag
    C11 O2 C12 . . 116.84(14) ?
    C2 N1 C9 . . 117.06(15) ?
    N1 C2 C3 . . 126.55(18) ?
    N1 C2 Cl1 . . 116.62(14) ?
    C3 C2 Cl1 . . 116.83(14) ?
    C4 C3 C2 . . 116.09(15) ?
    C4 C3 C11 . . 122.35(14) ?
    C2 C3 C11 . . 121.55(15) ?
    C3 C4 C10 . . 121.33(15) ?
    C3 C4 Cl2 . . 119.25(12) ?
    C10 C4 Cl2 . . 119.42(13) ?
    C6 C5 C10 . . 119.7(2) ?
    C6 C5 H5 . . 120.2 ?
    C10 C5 H5 . . 120.2 ?
    C5 C6 C7 . . 121.2(2) ?
    C5 C6 H6 . . 119.4 ?
    C7 C6 H6 . . 119.4 ?
    C8 C7 C6 . . 120.5(2) ?
    C8 C7 H7 . . 119.7 ?
    C6 C7 H7 . . 119.7 ?
    C7 C8 C9 . . 120.4(2) ?
    C7 C8 H8 . . 119.8 ?
    C9 C8 H8 . . 119.8 ?
    N1 C9 C8 . . 118.38(18) ?
    N1 C9 C10 . . 122.85(15) ?
    C8 C9 C10 . . 118.77(19) ?
    C5 C10 C9 . . 119.45(16) ?
    C5 C10 C4 . . 124.43(17) ?
    C9 C10 C4 . . 116.12(16) ?
    O1 C11 O2 . . 125.64(16) ?
    O1 C11 C3 . . 123.90(16) ?
    O2 C11 C3 . . 110.46(14) ?
    O2 C12 C13 . . 107.24(16) ?
    O2 C12 H12A . . 110.3 ?
    C13 C12 H12A . . 110.3 ?
    O2 C12 H12B . . 110.3 ?
    C13 C12 H12B . . 110.3 ?
    H12A C12 H12B . . 108.5 ?
    C12 C13 H13A . . 109.5 ?
    C12 C13 H13B . . 109.5 ?
    H13A C13 H13B . . 109.5 ?
    C12 C13 H13C . . 109.5 ?
    H13A C13 H13C . . 109.5 ?
    H13B C13 H13C . . 109.5 ?
loop_
    _geom_hbond_atom_site_label_D
    _geom_hbond_atom_site_label_H
    _geom_hbond_atom_site_label_A
    _geom_hbond_site_symmetry_A
    _geom_hbond_distance_DH
    _geom_hbond_distance_HA
    _geom_hbond_distance_DA
    _geom_hbond_angle_DHA
    C7 H7 O1 4_676 0.93 2.69 3.586(3) 162.2
_shelx_hkl_file
;
  -1   0   0   64.08    0.86
   1   0   0   54.62    0.98
   1   0   0   63.04    0.85
  -2   0   0 2114.50    6.99
   2   0   0 2009.86    8.36
   2   0   0 2030.65    6.83
   3   0   0 2830.79   12.21
   3   0   0 2974.04   10.15
   4   0   0  355.69    5.05
   4   0   0  377.19    4.21
   5   0   0 1118.18   10.11
   5   0   0 1178.98    8.34
  -6   0   0 1562.60   13.29
   6   0   0 1543.51   13.20
   6   0   0 1650.02   10.89
  -7   0   0   78.37    3.49
   7   0   0   76.74    3.36
   7   0   0   76.16    2.68
  -8   0   0    8.34    1.78
  -9   0   0   54.40    3.40
 -10   0   0   11.75    2.17
   0   1   0    0.00    0.01
   0  -1   0    0.00    0.01
   0  -1   0   -0.02    0.02
  -1   1   0 1271.60    3.57
   1   1   0 1282.28    5.10
   1   1   0 1246.06    4.53
  -1  -1   0 1371.36    5.27
  -1  -1   0 1290.12    4.62
   1  -1   0 1332.48    4.61
   1  -1   0 1265.63    3.55
  -2   1   0  275.03    2.37
   2   1   0  259.68    3.14
   2   1   0  272.71    2.76
   2  -1   0  263.88    2.96
   2  -1   0  267.59    2.34
   3   1   0   40.46    1.55
   3   1   0   45.56    1.40
   3  -1   0   43.04    1.51
   3  -1   0   44.69    1.23
   4   1   0   26.64    1.46
   4   1   0   26.91    1.26
   4  -1   0   25.94    1.40
   4  -1   0   26.67    1.16
   5   1   0   55.09    2.37
   5   1   0   57.11    2.02
  -5  -1   0   56.54    2.41
   5  -1   0   55.53    2.29
   5  -1   0   59.98    1.89
   6   1   0  181.68    4.69
   6   1   0  187.94    3.92
  -6  -1   0  179.34    4.72
   6  -1   0  180.59    4.53
   6  -1   0  194.77    3.70
  -7   1   0  181.69    5.06
   7   1   0  191.31    4.22
  -7  -1   0  176.26    5.09
   7  -1   0  178.96    4.96
   7  -1   0  186.91    3.94
  -8   1   0  136.66    4.80
  -8  -1   0  128.91    4.77
  -9   1   0    3.55    1.24
  -9  -1   0    3.64    1.35
 -10   1   0   28.51    2.79
 -10  -1   0   26.18    2.85
   0  -2   0 1294.00    4.38
   1   2   0    1.63    0.25
  -1  -2   0    1.33    0.23
  -1  -2   0    1.38    0.22
   1  -2   0    1.52    0.20
   1  -2   0    1.62    0.18
  -2   2   0 1265.16    5.04
   2   2   0 1313.02    6.60
  -2  -2   0 1243.37    7.13
   2  -2   0 1296.33    6.46
   2  -2   0 1277.14    5.05
   3   2   0   19.19    1.12
   3   2   0   20.46    1.03
  -3  -2   0   20.98    1.19
   3  -2   0   19.75    1.03
   3  -2   0   21.08    0.84
   4   2   0  632.26    7.00
   4   2   0  672.99    6.17
  -4  -2   0  642.77    7.06
   4  -2   0  643.61    6.61
   4  -2   0  664.13    5.20
   5   2   0  105.26    2.75
  -5  -2   0  101.41    3.22
   5  -2   0   97.18    2.95
   5  -2   0  103.15    2.36
   6   2   0   41.24    2.02
  -6  -2   0   41.85    2.48
   6  -2   0   40.56    2.20
   6  -2   0   44.10    1.80
   7   2   0  203.62    4.49
  -7  -2   0  189.87    5.32
   7  -2   0  189.73    5.05
   7  -2   0  210.31    4.04
  -8   2   0    1.20    0.94
   8   2   0    1.74    0.73
  -8  -2   0    2.28    1.05
   8  -2   0    1.36    0.77
  -9   2   0    6.30    1.63
  -9  -2   0    6.55    1.75
 -10   2   0   40.94    3.21
 -10  -2   0   35.17    3.15
   0   3   0    2.01    0.25
   0  -3   0    1.63    0.23
  -1   3   0   23.90    0.69
   1   3   0   24.83    0.89
  -1  -3   0   23.06    0.85
   1  -3   0   24.78    0.71
   1  -3   0   24.18    0.69
  -2   3   0 2158.26    6.98
   2   3   0 2130.17    9.17
  -2  -3   0 2157.84    9.83
   2  -3   0 2163.45    8.37
   2  -3   0 2128.54    6.90
   3   3   0  387.46    4.43
  -3  -3   0  363.38    4.77
   3  -3   0  375.02    4.28
   3  -3   0  379.14    3.38
   4   3   0  311.20    4.42
  -4  -3   0  302.47    4.98
   4  -3   0  297.89    4.47
   4  -3   0  313.19    3.53
   5   3   0   20.90    1.37
  -5  -3   0   19.29    1.58
   5  -3   0   21.14    1.42
   5  -3   0   20.33    1.09
   6   3   0   99.91    3.06
  -6  -3   0   96.27    3.56
   6  -3   0  100.25    3.33
   6  -3   0  102.91    2.57
   7   3   0   25.23    1.81
  -7  -3   0   28.63    2.34
   7  -3   0   25.85    1.99
   7  -3   0   27.20    1.50
  -8   3   0    0.99    0.91
   8   3   0    0.59    0.56
  -8  -3   0    5.81    1.52
   8  -3   0    0.52    0.61
  -9   3   0   18.81    2.18
  -9  -3   0   18.13    2.31
 -10   3   0    6.04    1.74
 -10  -3   0    7.87    2.04
   0   4   0    0.97    0.29
   0  -4   0    0.85    0.27
  -1   4   0    2.54    0.35
   1   4   0    2.30    0.46
  -1  -4   0    2.93    0.48
   1  -4   0    2.42    0.33
   1  -4   0    2.89    0.34
   2   4   0  101.25    2.20
  -2  -4   0   93.64    2.18
   2  -4   0  102.21    1.87
   2  -4   0  101.72    1.67
   3   4   0   58.26    1.88
  -3  -4   0   55.44    1.97
   3  -4   0   56.30    1.69
   3  -4   0   60.12    1.42
   4   4   0   50.92    1.95
  -4  -4   0   46.76    2.08
   4  -4   0   50.39    1.86
   4  -4   0   47.67    1.43
   5   4   0   29.94    1.67
  -5  -4   0   27.32    1.84
   5  -4   0   27.72    1.60
   5  -4   0   29.18    1.27
   6   4   0   62.59    2.54
  -6  -4   0   53.01    2.78
   6  -4   0   57.33    2.53
   6  -4   0   60.67    1.97
   7   4   0   27.65    1.88
  -7  -4   0   30.80    2.41
   7  -4   0   28.54    2.04
   8   4   0   27.28    1.98
  -8  -4   0   26.02    2.38
   8  -4   0   27.36    2.20
  -9   4   0   12.44    1.92
  -9  -4   0    9.36    1.93
   9  -4   0   11.75    1.74
 -10   4   0   13.80    2.08
 -10  -4   0   13.79    2.32
   0   5   0    0.87    0.31
   0  -5   0    0.60    0.29
  -1   5   0   83.51    1.68
   1   5   0   86.77    1.99
  -1  -5   0   81.03    1.83
   1  -5   0   83.70    1.54
  -2   5   0 1113.18    6.00
   2   5   0 1114.56    7.71
  -2  -5   0 1037.61    7.49
   2  -5   0 1114.66    6.33
   2  -5   0 1126.02    6.04
   3   5   0   23.60    1.31
  -3  -5   0   24.78    1.41
   3  -5   0   24.98    1.17
   3  -5   0   24.87    0.99
   4   5   0  114.01    2.98
  -4  -5   0  115.13    3.26
   4  -5   0  111.13    2.74
   4  -5   0  116.12    2.23
   5   5   0  114.83    3.24
  -5  -5   0  105.30    3.48
   5  -5   0  110.31    3.09
   5  -5   0  115.86    2.45
   6   5   0   -0.26    0.50
  -6  -5   0    0.50    0.72
   6  -5   0   -0.25    0.39
   6  -5   0   -0.10    0.37
   7   5   0   38.41    2.24
  -7  -5   0   38.27    2.63
   7  -5   0   36.73    2.26
   8   5   0   25.96    2.01
  -8  -5   0   25.40    2.46
   8  -5   0   23.13    2.06
  -9   5   0    0.76    0.84
  -9  -5   0    0.63    0.98
   9  -5   0    0.51    0.65
   0   6   0 2409.31   10.39
   0  -6   0 2342.45    9.09
  -1   6   0 2683.32   10.39
   1   6   0 2675.83   11.77
  -1  -6   0 2592.40   10.82
   1  -6   0 2603.22    9.22
  -2   6   0 1077.06    6.46
   2   6   0 1081.55    8.10
  -2  -6   0 1018.69    7.76
   2  -6   0 1085.04    6.51
   3   6   0  976.51    8.32
  -3  -6   0  917.81    8.32
   3  -6   0  988.53    7.12
   3  -6   0  995.70    6.34
   4   6   0  397.18    5.74
  -4  -6   0  377.66    5.97
   4  -6   0  381.44    5.06
   4  -6   0  390.21    4.20
   5   6   0  540.67    7.19
  -5  -6   0  513.76    7.67
   5  -6   0  529.16    6.70
   5  -6   0  557.56    5.36
   6   6   0  156.76    4.19
  -6  -6   0  157.13    4.71
   6  -6   0  157.54    4.09
   6  -6   0  163.49    3.13
   7   6   0  118.87    3.91
  -7  -6   0  114.47    4.41
   7  -6   0  116.91    3.89
   8   6   0   49.94    2.76
  -8  -6   0   45.85    3.11
   8  -6   0   47.46    2.79
  -9   6   0   19.84    2.23
  -9  -6   0   19.03    2.43
   9  -6   0   17.21    1.94
   0   7   0    0.40    0.28
   0  -7   0    0.44    0.27
  -1   7   0   93.18    2.14
   1   7   0   95.39    2.42
  -1  -7   0   87.96    2.16
   1  -7   0   88.96    1.87
  -2   7   0  254.93    3.42
   2   7   0  256.73    4.21
  -2  -7   0  247.21    4.02
   2  -7   0  259.58    3.35
   3   7   0   20.71    1.41
  -3  -7   0   20.64    1.40
   3  -7   0   19.97    1.08
   3  -7   0   20.25    1.02
   4   7   0  208.39    4.37
  -4  -7   0  199.29    4.48
   4  -7   0  215.73    3.85
   4  -7   0  222.21    3.33
   5   7   0    7.91    1.17
  -5  -7   0    6.05    1.18
   5  -7   0    7.20    0.92
   5  -7   0    8.38    0.80
   6   7   0   92.47    3.38
   6  -7   0   89.73    3.11
   6  -7   0   95.71    2.44
   7   7   0   17.76    1.77
  -7  -7   0   16.19    1.95
   7  -7   0   17.26    1.63
   8   7   0   -0.29    0.58
  -8  -7   0    1.26    1.01
   8  -7   0    0.33    0.67
  -9  -7   0   26.04    2.76
   9  -7   0   23.43    2.24
   0   8   0  571.55    5.89
   0  -8   0  538.04    5.06
  -1   8   0  373.27    4.56
   1   8   0  373.53    5.03
  -1  -8   0  358.79    4.54
   1  -8   0  370.80    4.03
  -2   8   0  896.09    6.88
   2   8   0  896.40    8.26
  -2  -8   0  858.58    7.77
   2  -8   0  901.83    6.51
   3   8   0  370.49    5.67
  -3  -8   0  355.96    5.56
   3  -8   0  378.06    4.62
   3  -8   0  389.36    4.52
   4   8   0  443.94    6.61
  -4  -8   0  428.98    6.71
   4  -8   0  448.97    5.60
   4  -8   0  467.57    5.04
   5   8   0   20.72    1.67
  -5  -8   0   21.61    1.81
   5  -8   0   20.65    1.41
   5  -8   0   21.51    1.18
   6   8   0   17.67    1.70
  -6  -8   0   15.14    1.83
   6  -8   0   18.90    1.51
   6  -8   0   19.41    1.16
   7   8   0   82.20    3.48
  -7  -8   0   77.58    3.79
   7  -8   0   81.15    3.24
   8   8   0   -0.04    0.59
  -8  -8   0    0.94    0.89
   8  -8   0   -0.24    0.51
   9   8   0   14.82    1.73
  -9  -8   0   17.66    2.42
   9  -8   0   16.79    1.89
   0   9   0    0.50    0.35
   0  -9   0    0.82    0.35
  -1   9   0  549.99    5.92
   1   9   0  543.80    6.43
  -1  -9   0  535.59    5.84
   1  -9   0  541.12    5.19
  -2   9   0  174.99    3.27
   2   9   0  165.07    3.77
  -2  -9   0  162.37    3.55
   2  -9   0  171.53    2.99
  -3   9   0    0.77    0.34
   3   9   0    0.64    0.51
  -3  -9   0    0.82    0.52
   3  -9   0    0.83    0.34
   3  -9   0    0.77    0.36
   4   9   0    7.99    1.15
  -4  -9   0    8.26    1.24
   4  -9   0    7.32    0.83
   4  -9   0    8.19    0.82
   5   9   0   58.06    2.73
  -5  -9   0   52.11    2.72
   5  -9   0   57.68    2.30
   5  -9   0   59.85    1.97
   6   9   0    0.92    0.73
  -6  -9   0    1.82    0.97
   6  -9   0    0.82    0.49
   7   9   0   44.16    2.71
  -7  -9   0   39.52    2.88
   7  -9   0   41.52    2.37
   8   9   0   41.14    2.70
  -8  -9   0   34.27    2.89
   8  -9   0   36.43    2.42
   9   9   0    0.62    0.66
  -9  -9   0    0.86    1.06
   0  10   0 1742.47   11.58
   0 -10   0 1737.99   10.23
  -1  10   0  698.83    7.08
   1  10   0  669.21    7.51
  -1 -10   0  681.31    6.90
   1 -10   0  671.37    6.11
  -2  10   0  228.54    3.97
   2  10   0  219.92    4.54
  -2 -10   0  220.47    4.30
   2 -10   0  228.83    3.61
  -3  10   0    0.86    0.39
   3  10   0    1.16    0.58
  -3 -10   0    1.06    0.54
   3 -10   0    1.07    0.39
   3 -10   0    0.95    0.39
   4  10   0  170.83    4.47
  -4 -10   0  163.63    4.43
   4 -10   0  174.26    3.63
   4 -10   0  176.53    3.45
   5  10   0    1.14    0.72
  -5 -10   0    1.22    0.81
   5 -10   0    0.78    0.51
   5 -10   0    0.92    0.43
   6  10   0   86.25    3.60
  -6 -10   0   84.77    3.82
   6 -10   0   85.63    3.06
   7  10   0   12.70    1.68
  -7 -10   0   12.49    1.94
   7 -10   0   12.94    1.45
   8  10   0    0.05    0.72
  -8 -10   0    0.26    0.88
   8 -10   0    0.27    0.45
   9  10   0    2.35    1.01
  -9 -10   0    1.25    1.04
  -1  11   0    0.72    0.42
   1  11   0    0.35    0.43
  -1 -11   0    0.70    0.49
   1 -11   0    0.65    0.43
  -2  11   0    4.07    0.75
   2  11   0    3.64    0.87
  -2 -11   0    2.91    0.86
   2 -11   0    2.75    0.59
  -3  11   0    4.55    0.74
   3  11   0    4.76    1.02
  -3 -11   0    4.99    1.05
   3 -11   0    4.95    0.71
   4  11   0    4.30    1.18
  -4 -11   0    3.52    1.04
   4 -11   0    3.94    0.80
   4 -11   0    5.17    0.82
   5  11   0    0.72    0.70
  -5 -11   0    0.51    0.76
   5 -11   0    0.36    0.44
   5 -11   0    0.25    0.38
   6  11   0   12.60    1.65
  -6 -11   0   15.09    1.92
   6 -11   0   14.06    1.36
   7  11   0    0.72    0.82
  -7 -11   0    0.95    0.98
   7 -11   0    0.58    0.57
   8  11   0    5.57    1.44
  -8 -11   0    4.31    1.46
   9  11   0    1.69    0.88
  -9 -11   0    1.25    1.19
   0  12   0    3.37    0.76
   0 -12   0    3.16    0.69
  -1  12   0   74.51    2.62
   1  12   0   70.17    2.74
  -1 -12   0   70.60    2.51
   1 -12   0   73.92    2.29
  -2  12   0   73.19    2.54
   2  12   0   69.95    2.86
  -2 -12   0   67.24    2.64
   2 -12   0   72.76    2.25
  -3  12   0   56.36    2.23
   3  12   0   54.14    2.70
  -3 -12   0   52.19    2.58
   3 -12   0   56.11    2.07
   4  12   0  152.12    4.59
  -4 -12   0  147.87    4.48
   4 -12   0  155.69    3.60
   4 -12   0  154.47    3.59
   5  12   0   23.22    2.06
  -5 -12   0   22.20    2.09
   5 -12   0   24.36    1.61
   5 -12   0   23.32    1.47
   6  12   0   -0.38    0.64
  -6 -12   0    0.90    0.85
   6 -12   0    1.02    0.52
   7  12   0   32.83    2.62
  -7 -12   0   34.70    2.97
   8  12   0    1.02    0.81
  -8 -12   0    0.16    1.01
   0  13   0   -0.15    0.41
   0 -13   0    0.40    0.43
  -1  13   0   10.93    1.18
   1  13   0   10.61    1.29
  -1 -13   0   10.61    1.18
   1 -13   0   10.06    0.99
  -2  13   0   74.17    2.69
   2  13   0   79.79    3.18
  -2 -13   0   73.61    2.87
   2 -13   0   75.45    2.39
  -3  13   0   41.80    2.07
   3  13   0   37.57    2.46
  -3 -13   0   36.45    2.35
   3 -13   0   42.29    1.89
   4  13   0   68.85    3.29
  -4 -13   0   69.44    3.26
   4 -13   0   71.47    2.55
   4 -13   0   69.51    2.57
   5  13   0   -0.04    0.59
  -5 -13   0    1.45    0.88
   5 -13   0    0.77    0.52
   5 -13   0    0.03    0.31
   6  13   0   45.96    2.99
  -6 -13   0   46.39    3.15
   7  13   0    0.57    0.77
  -7 -13   0    0.19    0.84
   8  13   0    0.12    0.67
  -8 -13   0    2.74    1.34
   0  14   0  148.10    4.14
   0 -14   0  153.73    3.71
  -1  14   0   14.88    1.41
   1  14   0   16.19    1.56
  -1 -14   0   16.71    1.46
   1 -14   0   17.74    1.33
  -2  14   0   58.25    2.53
   2  14   0   51.48    2.71
  -2 -14   0   50.43    2.52
   2 -14   0   54.24    2.13
  -3  14   0  233.21    4.89
   3  14   0  213.33    5.58
  -3 -14   0  208.37    5.26
   3 -14   0  233.56    4.43
   4  14   0    1.41    0.87
  -4 -14   0    1.37    0.94
   4 -14   0    1.01    0.52
   4 -14   0    1.06    0.57
   5  14   0    2.37    0.99
  -5 -14   0    2.69    1.08
   5 -14   0    2.92    0.73
   5 -14   0    1.91    0.60
   6  14   0   17.68    2.08
  -6 -14   0   17.31    2.21
   7  14   0    2.83    1.02
  -7 -14   0    2.36    1.29
   8  14   0    4.64    1.32
  -8 -14   0    2.78    1.38
   0  15   0    0.62    0.54
   0 -15   0    0.04    0.43
  -1  15   0    3.81    0.94
   1  15   0    2.23    0.80
  -1 -15   0    4.83    1.02
   1 -15   0    4.44    0.87
  -2  15   0  140.89    4.04
   2  15   0  137.85    4.49
  -2 -15   0  132.51    4.07
   2 -15   0  140.86    3.52
  -3  15   0   34.38    2.09
   3  15   0   31.21    2.43
  -3 -15   0   34.65    2.50
   3 -15   0   35.41    1.87
   4  15   0    5.99    1.45
  -4 -15   0    5.65    1.49
   4 -15   0    6.08    0.90
   4 -15   0    6.18    0.99
   5  15   0    3.11    1.09
  -5 -15   0    2.00    1.06
   6  15   0    4.54    1.40
  -6 -15   0    3.72    1.31
   7  15   0    5.62    1.50
  -7 -15   0    5.55    1.69
   0  16   0   57.71    2.88
   0 -16   0   55.63    2.48
  -1  16   0    3.13    1.00
   1  16   0    2.63    0.95
  -1 -16   0    3.10    0.98
   1 -16   0    3.48    0.89
  -2  16   0    0.26    0.55
   2  16   0    0.23    0.63
  -2 -16   0    0.73    0.70
   2 -16   0    1.09    0.54
  -3  16   0   15.64    1.54
   3  16   0   16.14    1.86
  -3 -16   0   15.42    1.89
   3 -16   0   16.10    1.32
   4  16   0   11.54    1.70
  -4 -16   0   12.98    1.83
   4 -16   0   14.19    1.40
   5  16   0    1.92    0.99
  -5 -16   0    1.57    0.99
   6  16   0   14.49    2.00
  -6 -16   0   12.55    2.08
   7  16   0    5.71    1.54
  -7 -16   0    5.19    1.66
   0  17   0   -0.14    0.62
   0 -17   0    0.15    0.54
  -1  17   0   80.73    3.44
   1  17   0   81.92    3.64
  -1 -17   0   77.63    3.16
   1 -17   0   81.13    2.96
  -2  17   0   12.63    1.46
   2  17   0   12.46    1.69
  -2 -17   0   12.88    1.59
   2 -17   0   13.50    1.24
  -3  17   0    1.14    0.64
   3  17   0    0.47    0.70
  -3 -17   0    0.89    0.86
   4  17   0    2.69    1.07
  -4 -17   0    2.23    1.06
   4 -17   0    1.52    0.64
   5  17   0   24.60    2.47
  -5 -17   0   27.74    2.63
   6  17   0    1.29    1.03
  -6 -17   0    1.53    1.20
   7  17   0   17.16    2.17
  -7 -17   0   14.07    2.40
   0  18   0  168.51    5.19
   0 -18   0  169.59    4.53
  -1  18   0    6.49    1.34
   1  18   0    6.86    1.39
  -1 -18   0    8.62    1.34
   1 -18   0    5.51    1.09
  -2  18   0    6.68    1.24
   2  18   0    6.10    1.43
  -2 -18   0    7.64    1.45
   2 -18   0    8.15    1.08
  -3  18   0    1.50    0.73
   3  18   0    1.40    0.96
  -3 -18   0    1.66    0.96
  -4  18   0   -0.32    0.36
   4  18   0   -0.97    0.54
  -4 -18   0    0.63    0.92
   4 -18   0    0.07    0.40
   5  18   0   23.46    2.51
  -5 -18   0   26.03    2.70
   6  18   0   10.46    2.02
  -6 -18   0    6.72    1.90
   0  19   0    1.02    0.75
   0 -19   0    1.64    0.70
  -1  19   0    3.86    1.20
   1  19   0    5.39    1.38
  -1 -19   0    4.34    1.19
   1 -19   0    4.61    1.01
  -2  19   0   15.90    1.80
   2  19   0   15.18    1.96
  -2 -19   0   13.73    1.72
  -3  19   0    0.15    0.61
   3  19   0    1.13    0.87
  -3 -19   0    1.53    0.94
   4  19   0    4.30    1.42
  -4 -19   0    3.55    1.30
   5  19   0   24.20    2.59
  -5 -19   0   21.35    2.60
   6  19   0    1.92    1.11
  -6 -19   0    0.04    1.14
   0  20   0   -0.10    0.58
   0 -20   0    0.55    0.55
  -1  20   0    3.43    1.11
   1  20   0    1.67    0.94
  -1 -20   0    1.91    0.93
  -2  20   0    4.32    1.33
   2  20   0    2.74    1.13
  -2 -20   0    1.84    0.90
  -3  20   0    2.65    0.96
   3  20   0    1.90    1.08
  -3 -20   0    6.05    1.49
   4  20   0   13.56    2.11
  -4 -20   0   11.00    2.02
   5  20   0    0.30    0.77
  -5 -20   0   -1.65    0.74
   0  21   0   -0.69    0.61
  -1  21   0   12.26    1.81
   1  21   0   11.88    1.91
  -1 -21   0   13.11    1.73
  -2  21   0    1.10    0.67
   2  21   0    0.34    0.73
  -2 -21   0    1.53    0.87
  -3  21   0    1.14    0.73
   3  21   0    0.46    0.83
  -3 -21   0   -0.25    0.80
   4  21   0    2.68    1.17
  -4 -21   0    3.79    1.35
   0  22   0   29.90    2.65
  -1  22   0    0.16    0.66
   1  22   0    0.53    0.83
  -1 -22   0    1.08    0.80
  -2  22   0    0.74    0.80
   2  22   0    0.69    0.81
  -2 -22   0    1.81    0.98
  -3  22   0   30.40    2.49
   3  22   0   30.35    2.87
  -3 -22   0   29.97    2.66
   4  22   0    0.37    0.77
  -4 -22   0    0.66    0.92
   0  23   0    0.10    0.72
  -1  23   0    0.26    0.65
   1  23   0    1.26    0.75
  -2  23   0    0.72    0.83
   2  23   0    1.85    1.03
  -2 -23   0   -0.08    0.82
 -10   0   1   -0.64    0.87
   9   0  -1    0.11    0.72
  -9   0   1   -0.65    0.74
   8   0  -1    0.29    0.68
   7   0  -1    0.13    0.64
   7   0  -1   -0.21    0.33
   6   0  -1    0.88    0.60
   6   0  -1    0.43    0.41
   5   0  -1   -0.05    0.36
   5   0  -1    0.08    0.24
   4   0  -1    0.07    0.26
   4   0  -1    0.03    0.20
   3   0  -1   -0.12    0.24
   3   0  -1    0.24    0.17
  -3   0   1    0.19    0.17
   2   0  -1    0.02    0.20
   2   0  -1    0.67    0.18
  -2   0   1    0.40    0.16
   1   0  -1    0.47    0.18
  -1   0   1    0.52    0.14
   0   0  -1    4.74    0.35
  -1   0  -1    0.27    0.18
   1   0   1    0.20    0.20
  -2   0  -1    0.09    0.26
   2   0   1    0.10    0.29
  -3   0  -1   -0.03    0.25
   3   0   1   -0.05    0.26
  -4   0  -1    0.03    0.34
   4   0   1   -0.22    0.31
  -5   0  -1    0.30    0.47
   5   0   1    0.18    0.48
  -6   0  -1    0.58    0.75
   6   0   1    0.12    0.54
  -7   0  -1   -0.39    0.60
   7   0   1   -0.22    0.53
  -8   0  -1   -0.25    0.67
   8   0   1    0.23    0.54
  -9   0  -1   -0.92    0.60
 -10   1   1   11.93    2.27
 -10  -1   1   10.77    2.24
   9   1  -1    3.47    1.26
   9  -1  -1    4.71    1.46
  -9   1   1    2.33    1.25
  -9  -1   1    2.56    1.13
   8   1  -1   22.92    2.18
   8  -1  -1   22.34    2.12
  -8  -1   1   21.40    2.25
   7   1  -1    1.08    0.82
   7   1  -1    0.93    0.50
   7  -1  -1    1.76    0.89
   6   1  -1  162.31    4.44
   6   1  -1  168.03    3.22
   6  -1  -1  160.77    4.36
   6  -1  -1  167.61    2.82
   5   1  -1   45.04    2.16
   5   1  -1   44.44    1.52
   5  -1  -1   44.44    2.12
   5  -1  -1   44.35    1.29
   4   1  -1   46.91    1.95
   4   1  -1   48.54    1.40
   4  -1  -1   50.10    1.98
   4  -1  -1   48.69    1.12
  -4   1   1   49.31    1.12
   3   1  -1 1090.83    7.98
   3   1  -1 1145.19    5.77
   3  -1  -1 1097.85    7.91
   2   1  -1  494.65    4.50
   2   1  -1  529.03    3.42
   2  -1  -1  508.73    4.57
  -2  -1   1  540.74    3.47
   1   1  -1  441.23    3.28
   1   1  -1  447.09    2.96
   1  -1  -1  447.67    3.53
  -1   1   1  439.43    2.21
  -1  -1   1  450.23    2.98
   0   1  -1  663.15    2.80
   0   1  -1  659.39    3.94
   0  -1  -1  628.41    3.70
   0  -1  -1  647.45    3.73
   0   1   1  628.97    3.67
   0  -1   1  624.39    3.82
  -1   1  -1   97.08    1.30
  -1  -1  -1   95.49    1.66
   1   1   1   93.49    1.77
   1  -1   1   94.13    1.74
  -2   1  -1 2282.00    8.62
  -2  -1  -1 2293.85    9.76
   2   1   1 2329.95   10.14
   2  -1   1 2302.47    9.73
  -3   1  -1   37.35    1.41
  -3  -1  -1   37.33    1.52
   3   1   1   35.70    1.48
   3  -1   1   39.40    1.48
  -4   1  -1  129.10    3.01
  -4  -1  -1  126.42    3.13
   4   1   1  132.04    3.06
   4  -1   1  130.43    2.93
  -5   1  -1  114.00    3.23
  -5  -1  -1  113.46    3.36
   5   1   1  125.20    3.28
   5  -1   1  118.81    3.08
  -6   1  -1    1.95    0.90
  -6  -1  -1    3.07    1.03
   6   1   1    2.32    0.82
   6  -1   1    2.21    0.85
  -7   1  -1   14.78    1.68
  -7  -1  -1   13.88    1.73
   7   1   1   14.69    1.52
   7  -1   1   17.25    1.54
  -8   1  -1   31.26    2.44
  -8  -1  -1   30.84    2.54
   8   1   1   33.76    2.22
   8  -1   1   34.92    2.11
  -9   1  -1    6.67    1.60
  -9  -1  -1    5.56    1.52
  10  -2  -1    6.70    1.82
 -10   2   1    6.89    2.03
 -10  -2   1   11.39    2.23
   9  -2  -1   -1.58    0.54
  -9  -2   1    0.18    0.83
   8   2  -1    2.56    1.08
   8  -2  -1    2.48    0.98
  -8  -2   1    3.34    1.15
   7   2  -1   98.84    3.89
   7   2  -1  101.35    2.90
   7  -2  -1  100.06    3.80
   6   2  -1   73.01    3.07
   6   2  -1   74.25    2.32
   6  -2  -1   70.69    2.93
   6  -2  -1   77.91    1.80
   5   2  -1   72.43    2.73
   5   2  -1   75.52    2.10
   5  -2  -1   75.58    2.71
   4   2  -1   24.33    1.46
   4   2  -1   27.85    1.18
   4  -2  -1   26.06    1.47
   3   2  -1   12.13    0.95
   3   2  -1   13.86    0.77
   3  -2  -1   12.42    0.92
   2   2  -1   21.13    1.00
   2   2  -1   21.82    0.85
   2  -2  -1   22.40    1.03
   1   2  -1    0.57    0.20
   1   2  -1    0.45    0.19
   1  -2  -1    0.39    0.21
   1  -2  -1    0.04    0.06
  -1   2   1    0.34    0.13
  -1  -2   1    0.23    0.14
   0   2  -1 1303.58    3.34
   0  -2  -1 1396.49    6.17
   0  -2  -1 1349.42    5.72
   0   2   1 1214.21    5.40
   0  -2   1 1204.06    5.75
  -1   2  -1 1386.39    4.08
  -1  -2  -1 1388.60    6.85
   1   2   1 1402.02    7.07
   1  -2   1 1339.21    6.67
  -2   2  -1    1.98    0.38
  -2  -2  -1    1.24    0.40
   2   2   1    1.19    0.44
   2  -2   1    1.80    0.46
  -3   2  -1    0.18    0.27
  -3  -2  -1    2.64    0.59
   3   2   1    0.40    0.35
   3  -2   1   -0.19    0.27
  -4   2  -1   14.08    1.09
  -4  -2  -1   16.09    1.26
   4   2   1   16.39    1.24
   4  -2   1   14.97    1.11
  -5   2  -1    0.43    0.46
  -5  -2  -1   -0.05    0.47
   5   2   1    0.60    0.53
   5  -2   1    0.41    0.43
  -6   2  -1  304.49    5.76
  -6  -2  -1  302.66    6.14
   6   2   1  314.71    5.70
   6  -2   1  316.77    5.33
  -7   2  -1    6.13    1.23
  -7  -2  -1    4.25    1.28
   7   2   1    4.52    1.12
   7  -2   1    5.12    1.04
  -8   2  -1    3.24    1.13
  -8  -2  -1    2.09    1.02
   8   2   1    2.77    0.97
  -9   2  -1    1.19    0.84
  -9  -2  -1    1.07    1.01
  10  -3  -1   12.85    2.16
 -10   3   1   11.44    2.17
 -10  -3   1   12.33    2.41
   9  -3  -1    8.76    1.67
  -9  -3   1    9.20    1.93
   8  -3  -1    3.14    1.05
  -8  -3   1    4.91    1.49
   7   3  -1   -0.70    0.56
   7   3  -1   -0.22    0.43
   7  -3  -1   -0.06    0.53
  -7  -3   1   -0.17    0.71
   6   3  -1    4.20    1.06
   6   3  -1    3.31    0.78
   6  -3  -1    3.20    0.96
   5   3  -1   73.57    2.78
   5   3  -1   75.13    2.23
   5  -3  -1   73.19    2.66
   4   3  -1  520.60    6.51
   4   3  -1  539.22    5.36
   4  -3  -1  518.87    6.25
   3   3  -1   60.29    1.97
   3   3  -1   62.08    1.69
   3  -3  -1   59.53    1.91
   2   3  -1  200.51    2.98
   2   3  -1  211.42    2.81
   2  -3  -1  205.17    3.04
   1   3  -1  266.99    2.66
   1   3  -1  271.49    3.01
   1  -3  -1    0.00    0.02
  -1   3   1  275.16    2.19
   0   3  -1   32.27    1.06
   0  -3  -1   31.35    1.06
   0   3   1   31.93    0.99
  -1  -3  -1    3.80    0.56
   1   3   1    3.78    0.57
   1  -3   1    3.85    0.49
  -2  -3  -1  273.80    3.78
   2   3   1  286.46    3.87
   2  -3   1  285.55    2.72
   2  -3   1  288.50    3.56
  -3  -3  -1  733.01    7.02
   3   3   1  751.34    6.95
   3  -3   1  729.90    5.66
   3  -3   1  756.74    6.31
  -4   3  -1  499.90    5.61
  -4  -3  -1  500.51    6.53
   4   3   1  518.85    6.35
   4  -3   1  491.96    5.55
   4  -3   1  532.12    5.79
  -5   3  -1   15.94    1.30
  -5  -3  -1   14.78    1.42
   5   3   1   15.30    1.38
   5  -3   1   13.92    1.17
   5  -3   1   16.03    1.24
  -6   3  -1    0.89    0.73
  -6  -3  -1    1.06    0.81
   6   3   1    0.73    0.73
   6  -3   1    1.32    0.64
  -7   3  -1   19.86    1.81
  -7  -3  -1   18.04    1.91
   7   3   1   14.89    1.60
   7  -3   1   18.47    1.54
  -8   3  -1   33.37    2.42
  -8  -3  -1   30.81    2.59
   8   3   1   36.05    2.37
  -9   3  -1    9.96    1.63
  -9  -3  -1   10.14    1.82
  10  -4  -1    0.53    0.86
 -10  -4   1    1.11    1.22
   9  -4  -1    5.04    1.43
  -9  -4   1    5.45    1.71
   8   4  -1   56.14    2.78
   8  -4  -1   55.82    3.12
  -8  -4   1   54.17    3.30
   7   4  -1   10.25    1.19
   7  -4  -1    9.84    1.41
  -7  -4   1    9.29    1.66
   6   4  -1   26.55    1.98
   6   4  -1   29.23    1.66
   6  -4  -1   28.95    1.94
  -6  -4   1   28.46    2.14
   5   4  -1  216.60    4.78
   5   4  -1  221.79    3.99
   5  -4  -1  209.70    4.45
  -5  -4   1  204.62    4.67
   4   4  -1  478.38    6.36
   4   4  -1  494.52    5.49
   4  -4  -1  488.07    6.10
   3   4  -1 1725.78   10.57
   3   4  -1 1809.27    9.68
   3  -4  -1 1782.10   10.35
   2   4  -1    7.61    0.68
   2   4  -1    7.31    0.66
   2  -4  -1    7.23    0.68
   2  -4  -1    8.31    0.39
  -2   4   1    7.77    0.37
   1   4  -1  157.49    2.16
   1   4  -1  158.84    2.55
   1  -4  -1  152.22    2.48
  -1   4   1  160.04    1.96
  -1  -4   1  150.95    2.11
   0   4  -1 2665.71   10.18
   0  -4  -1 2564.88    9.97
   0   4   1 2361.55    8.96
   0  -4   1 2490.42    5.43
  -1  -4  -1  206.70    3.09
   1   4   1  208.28    3.09
   1  -4   1  204.86    2.92
  -2  -4  -1  550.38    5.62
   2   4   1  566.15    5.68
   2  -4   1  554.80    3.63
   2  -4   1  574.89    5.18
  -3  -4  -1 1109.27    8.95
   3   4   1 1170.48    9.00
   3  -4   1 1131.79    6.86
   3  -4   1 1166.17    7.95
  -4  -4  -1   34.70    1.86
   4   4   1   33.18    1.78
   4  -4   1   32.74    1.45
   4  -4   1   36.89    1.61
  -5   4  -1    6.54    0.94
  -5  -4  -1    7.44    1.20
   5   4   1    6.21    1.06
   5  -4   1    6.72    0.86
   5  -4   1    7.46    0.93
  -6   4  -1   62.05    2.65
  -6  -4  -1   63.71    3.01
   6   4   1   64.78    2.82
   6  -4   1   63.84    2.60
   6  -4   1   67.23    2.48
  -7   4  -1    0.48    0.68
  -7  -4  -1   -0.17    0.67
   7   4   1    1.17    0.72
   7  -4   1    0.11    0.53
  -8   4  -1    1.59    0.90
  -8  -4  -1    1.94    1.08
   8   4   1    1.66    0.89
  -9   4  -1   -0.18    0.63
  -9  -4  -1    0.56    0.95
  10  -5  -1   12.17    2.04
 -10  -5   1   11.91    2.36
   9  -5  -1    1.31    0.93
  -9  -5   1    0.73    0.90
   8   5  -1    9.46    1.16
   8  -5  -1   10.53    1.55
  -8  -5   1   11.44    1.88
   7   5  -1    8.60    1.17
   7  -5  -1    8.01    1.31
  -7  -5   1    7.11    1.53
   6   5  -1   28.78    1.72
   6  -5  -1   25.96    1.83
  -6  -5   1   24.40    2.02
   5   5  -1    6.54    0.94
   5  -5  -1    4.88    0.86
  -5  -5   1    5.88    1.09
   4   5  -1 1055.36    9.60
   4   5  -1 1092.06    8.65
   4  -5  -1 1079.69    9.13
  -4  -5   1 1038.88    9.51
   3   5  -1  313.66    4.64
   3   5  -1  319.52    4.38
   3  -5  -1  315.99    4.46
  -3  -5   1  304.34    4.57
   2   5  -1  712.51    6.12
   2  -5  -1  696.40    5.97
   2  -5  -1  728.30    4.01
  -2   5   1  715.81    3.96
  -2  -5   1  667.89    5.77
   1   5  -1  323.40    3.94
   1  -5  -1  311.34    3.73
  -1   5   1  327.69    3.17
  -1  -5   1  308.19    3.18
   0   5  -1  555.32    5.04
   0  -5  -1  521.20    4.84
   0   5   1  546.77    4.70
   0  -5   1  548.28    3.03
  -1   5  -1 1470.42    8.28
  -1  -5  -1 1382.31    8.43
   1   5   1 1438.46    8.56
   1  -5   1 1467.66    8.27
  -2  -5  -1  420.61    5.16
   2   5   1  422.27    5.16
   2  -5   1  429.24    3.15
   2  -5   1  428.69    4.67
  -3  -5  -1 1340.05   10.20
   3   5   1 1409.23   10.27
   3  -5   1 1368.21    7.41
   3  -5   1 1444.68    9.08
  -4  -5  -1   17.40    1.45
   4   5   1   17.75    1.40
   4  -5   1   16.17    1.03
   4  -5   1   17.34    1.17
  -5  -5  -1   98.46    3.45
   5   5   1  100.57    3.28
   5  -5   1   98.08    2.80
   5  -5   1  103.32    2.84
  -6   5  -1   40.82    2.17
  -6  -5  -1   40.88    2.53
   6   5   1   40.51    2.33
   6  -5   1   40.73    2.08
   6  -5   1   42.60    2.01
  -7   5  -1   54.16    2.73
  -7  -5  -1   50.29    3.00
   7   5   1   58.17    2.91
   7  -5   1   54.64    2.38
  -8   5  -1   17.62    1.85
  -8  -5  -1   17.29    2.11
   8   5   1   15.58    1.76
  -9   5  -1   16.16    1.91
  -9  -5  -1   14.82    2.21
   9   5   1   15.81    1.73
 -10  -6   1   12.84    2.39
   9  -6  -1    7.10    1.54
  -9  -6   1    4.23    1.44
   8   6  -1    2.68    0.85
   8  -6  -1    2.45    1.00
  -8  -6   1    2.04    1.12
   7   6  -1   57.91    2.63
   7  -6  -1   58.25    2.91
  -7  -6   1   61.02    3.28
   6   6  -1    5.14    0.96
   6  -6  -1    6.16    1.07
  -6  -6   1    4.58    1.23
   5   6  -1    3.59    0.83
   5  -6  -1    3.56    0.81
  -5  -6   1    2.62    0.82
   4   6  -1  127.56    3.17
   4  -6  -1  129.73    3.23
  -4  -6   1  123.88    3.42
   3   6  -1  464.80    5.62
   3  -6  -1  451.70    5.44
   3  -6  -1  471.08    3.35
   3  -6  -1  475.80    3.37
  -3   6   1  459.30    3.30
  -3  -6   1  438.03    5.62
   2   6  -1  180.93    3.33
   2  -6  -1  176.89    3.14
  -2   6   1  184.15    2.35
  -2  -6   1  175.72    3.09
   1   6  -1 1868.42   10.15
   1  -6  -1 1746.46    9.32
  -1   6   1 1876.02    8.40
  -1  -6   1 1759.24    8.05
   0   6  -1  259.30    3.70
   0  -6  -1  249.26    3.57
   0   6   1  259.49    3.51
   0  -6   1  252.29    2.37
  -1   6  -1  231.52    3.51
  -1  -6  -1  220.87    3.59
   1   6   1  227.81    3.64
  -2  -6  -1  318.75    4.71
   2   6   1  321.64    4.72
   2  -6   1  336.32    2.83
   2  -6   1  335.09    4.33
  -3  -6  -1  260.32    4.69
   3   6   1  265.42    4.67
   3  -6   1  264.57    3.24
   3  -6   1  273.65    4.10
  -4  -6  -1  326.18    5.75
   4   6   1  346.14    5.74
   4  -6   1  332.18    4.37
   4  -6   1  360.95    4.97
  -5  -6  -1   66.04    2.92
   5   6   1   69.27    2.83
   5  -6   1   64.82    2.26
   5  -6   1   73.86    2.44
  -6  -6  -1   15.29    1.79
   6   6   1   15.14    1.62
   6  -6   1   16.74    1.38
   6  -6   1   14.79    1.32
  -7   6  -1   19.64    1.79
  -7  -6  -1   15.82    1.90
   7   6   1   21.20    1.97
   7  -6   1   17.09    1.54
   7  -6   1   20.94    1.53
  -8   6  -1    8.64    1.45
  -8  -6  -1    5.47    1.52
   8   6   1    8.52    1.50
  -9   6  -1   -0.77    0.56
  -9  -6  -1    0.66    0.95
   9   6   1   -0.13    0.57
   9  -7  -1    1.97    1.02
  -9  -7   1    3.12    1.38
   8   7  -1    1.09    0.67
   8  -7  -1    1.79    0.89
  -8  -7   1    1.24    1.02
   7   7  -1   30.13    2.04
   7  -7  -1   25.78    2.04
  -7  -7   1   29.39    2.48
   6   7  -1   10.08    1.24
   6  -7  -1    7.38    1.13
  -6  -7   1    7.38    1.40
   5   7  -1   11.10    1.20
   5  -7  -1   13.59    1.25
  -5  -7   1   12.76    1.42
   4   7  -1   84.71    2.74
   4  -7  -1   84.13    2.65
   4  -7  -1   83.52    1.53
  -4  -7   1   78.61    2.80
   3   7  -1   -0.08    0.31
   3  -7  -1   -0.03    0.26
  -3   7   1    0.05    0.17
  -3  -7   1    0.52    0.43
   2   7  -1  214.96    3.85
   2  -7  -1  211.88    3.57
  -2   7   1  218.84    2.87
  -2  -7   1  205.87    3.48
   1   7  -1  291.27    4.30
   1  -7  -1  285.20    3.99
  -1   7   1  297.61    3.68
  -1  -7   1  281.14    3.44
   0   7  -1  135.96    2.87
   0  -7  -1  131.67    2.76
   0   7   1  137.88    2.75
   0  -7   1  134.16    1.94
  -1   7  -1   72.79    2.10
  -1  -7  -1   72.71    2.20
   1   7   1   73.39    2.21
   1  -7   1   75.95    1.24
  -2  -7  -1    5.20    0.82
   2   7   1    5.61    0.83
   2  -7   1    5.27    0.41
   2  -7   1    5.16    0.67
  -3  -7  -1  170.99    3.95
   3   7   1  179.90    4.00
   3  -7   1  179.03    2.67
   3  -7   1  184.22    3.49
  -4  -7  -1   65.65    2.75
   4   7   1   69.26    2.73
   4  -7   1   65.96    1.96
   4  -7   1   69.39    2.28
  -5  -7  -1   45.08    2.54
   5   7   1   47.93    2.48
   5  -7   1   44.35    1.87
   5  -7   1   49.02    2.03
  -6  -7  -1   41.89    2.70
   6   7   1   44.03    2.57
   6  -7   1   45.22    2.15
   6  -7   1   48.44    2.16
  -7   7  -1    0.50    0.64
  -7  -7  -1   -0.37    0.67
   7   7   1    0.09    0.65
   7  -7   1    0.61    0.51
  -8   7  -1    3.33    1.09
  -8  -7  -1    4.01    1.32
   8   7   1    3.01    1.05
  -9  -7  -1   19.79    2.59
   9   7   1   24.53    2.25
   9  -8  -1   13.41    1.86
  -9  -8   1   11.98    2.22
   8   8  -1   23.23    1.94
   8  -8  -1   22.19    2.07
  -8  -8   1   23.30    2.49
   7   8  -1    8.92    1.31
   7  -8  -1    8.05    1.33
  -7  -8   1    9.78    1.65
   6   8  -1   38.29    2.23
   6  -8  -1   37.64    2.21
  -6  -8   1   37.15    2.52
   5   8  -1   29.67    1.87
   5  -8  -1   30.08    1.82
  -5  -8   1   30.18    2.06
   4   8  -1   54.34    2.33
   4  -8  -1   53.97    2.17
   4  -8  -1   57.72    1.43
  -4  -8   1   53.83    2.40
   3   8  -1  102.54    2.98
   3  -8  -1  100.83    2.74
  -3   8   1  102.55    2.02
  -3  -8   1  100.82    2.89
   2   8  -1   26.69    1.51
   2  -8  -1   25.38    1.33
  -2   8   1   25.12    1.11
  -2  -8   1   25.95    1.35
   1   8  -1  270.35    4.40
   1  -8  -1  265.61    4.04
  -1   8   1  272.01    3.80
  -1  -8   1  267.24    3.55
   0   8  -1  412.28    5.28
   0  -8  -1  406.97    5.08
   0   8   1  412.62    5.05
   0  -8   1  404.02    3.68
  -1   8  -1    0.61    0.36
  -1  -8  -1    0.60    0.40
   1   8   1    0.44    0.36
   1  -8   1    0.34    0.18
  -2  -8  -1   47.85    2.05
   2   8   1   48.49    2.06
   2  -8   1   53.17    1.25
   2  -8   1   51.48    1.90
  -3  -8  -1  126.11    3.51
   3   8   1  125.56    3.50
   3  -8   1  129.60    2.30
   3  -8   1  133.57    3.10
  -4  -8  -1   11.49    1.41
   4   8   1   12.48    1.39
   4  -8   1   12.85    0.92
   4  -8   1   14.25    1.15
  -5  -8  -1    7.47    1.36
   5   8   1    6.94    1.26
   5  -8   1    7.87    0.87
   5  -8   1    7.90    0.97
  -6  -8  -1   65.58    3.33
   6   8   1   65.30    3.14
   6  -8   1   65.05    2.53
   6  -8   1   66.75    2.52
  -7  -8  -1    1.21    0.93
   7   8   1    2.16    0.90
   7  -8   1    1.53    0.63
  -8  -8  -1    0.12    0.92
   8   8   1   -0.15    0.65
  -9  -8  -1    6.04    1.85
   9   8   1    5.98    1.43
   9  -9  -1   19.61    2.12
  -9  -9   1   20.40    2.64
   8   9  -1    2.20    0.78
   8  -9  -1    1.97    0.88
  -8  -9   1    0.82    1.05
   7   9  -1    7.98    1.31
   7  -9  -1    5.27    1.20
  -7  -9   1    6.27    1.57
   6   9  -1   57.97    2.78
   6  -9  -1   53.15    2.60
  -6  -9   1   55.11    3.05
   5   9  -1    8.29    1.21
   5  -9  -1    8.46    1.11
  -5  -9   1    8.91    1.33
   4   9  -1   27.93    1.80
   4  -9  -1   25.94    1.57
   4  -9  -1   27.75    1.11
  -4  -9   1   25.77    1.77
   3   9  -1  228.68    4.63
   3  -9  -1  221.02    4.13
  -3   9   1  222.14    3.24
  -3  -9   1  210.74    4.27
   2   9  -1  151.24    3.62
   2  -9  -1  150.91    3.27
  -2   9   1  156.55    2.91
  -2  -9   1  143.63    3.15
   1   9  -1    4.32    0.75
   1  -9  -1    4.10    0.72
  -1   9   1    4.55    0.68
  -1  -9   1    3.40    0.62
   0   9  -1   49.26    1.99
   0  -9  -1   51.54    1.96
   0   9   1   51.52    1.95
   0  -9   1   50.42    1.45
  -1   9  -1   59.32    2.14
  -1  -9  -1   58.00    2.18
   1   9   1   57.14    2.18
   1  -9   1   60.32    1.40
  -2   9  -1  512.15    6.17
  -2  -9  -1  497.05    6.62
   2   9   1  498.89    6.70
   2  -9   1  522.57    4.12
   2  -9   1  528.39    6.26
  -3  -9  -1   22.75    1.67
   3   9   1   21.63    1.61
   3  -9   1   22.84    1.01
   3  -9   1   22.55    1.37
  -4  -9  -1    0.79    0.64
   4   9   1    0.84    0.59
   4  -9   1    0.69    0.34
   4  -9   1    0.77    0.47
  -5  -9  -1   36.75    2.45
   5   9   1   37.43    2.36
   5  -9   1   35.65    1.67
   5  -9   1   39.50    1.94
  -6  -9  -1   12.68    1.75
   6   9   1   14.19    1.76
   6  -9   1   13.55    1.21
   6  -9   1   13.55    1.26
  -7  -9  -1   16.07    2.09
   7   9   1   16.23    1.88
  -8  -9  -1   78.55    4.26
   8   9   1   79.04    3.92
  -9  -9  -1    5.54    1.79
   9   9   1    7.10    1.50
   9 -10  -1    5.03    1.35
  -9 -10   1    6.77    2.01
   8  10  -1   16.53    1.88
   8 -10  -1   19.02    1.99
  -8 -10   1   19.21    2.46
   7  10  -1   89.90    3.73
   7 -10  -1   91.82    3.67
  -7 -10   1   86.00    4.07
   6  10  -1    7.28    1.28
   6 -10  -1    4.92    0.99
  -6 -10   1    5.17    1.41
   5  10  -1   25.37    1.92
   5 -10  -1   25.73    1.77
   5 -10  -1   27.73    1.17
  -5 -10   1   23.06    1.99
   4  10  -1  195.24    4.70
   4 -10  -1  193.30    4.23
   4 -10  -1  199.72    3.17
  -4 -10   1  187.19    4.59
   3  10  -1    7.98    1.07
   3 -10  -1    8.56    0.98
  -3  10   1    8.79    0.77
  -3 -10   1    8.70    1.08
   2  10  -1   84.87    2.88
   2 -10  -1   80.64    2.51
  -2  10   1   84.14    2.31
  -2 -10   1   82.61    2.52
   1  10  -1   53.51    2.22
   1 -10  -1   51.74    2.02
  -1  10   1   53.90    1.98
  -1 -10   1   50.47    1.78
   0  10  -1   13.93    1.20
   0 -10  -1   14.69    1.20
   0  10   1   15.32    1.24
   0 -10   1   15.12    0.92
  -1  10  -1    0.94    0.45
  -1 -10  -1    1.18    0.55
   1  10   1    1.14    0.52
   1 -10   1    1.66    0.39
  -2  10  -1   92.37    2.78
  -2 -10  -1   89.30    2.98
   2  10   1   86.69    2.97
   2 -10   1   94.12    1.88
   2 -10   1   97.54    2.84
  -3 -10  -1   64.96    2.75
   3  10   1   64.74    2.75
   3 -10   1   69.16    1.77
   3 -10   1   68.95    2.44
  -4 -10  -1   14.42    1.60
   4  10   1   13.62    1.56
   4 -10   1   14.98    1.01
   4 -10   1   14.15    1.26
  -5 -10  -1   41.56    2.64
   5  10   1   42.91    2.59
   5 -10   1   41.11    1.80
   5 -10   1   43.48    2.08
  -6 -10  -1    6.01    1.53
   6  10   1    7.72    1.50
   6 -10   1    8.12    1.07
  -7 -10  -1    7.20    1.71
   7  10   1    6.01    1.50
  -8 -10  -1    0.51    1.00
   8  10   1    0.51    0.81
   9  11  -1    0.84    0.67
   9 -11  -1    0.40    0.66
  -9 -11   1    0.90    1.14
   8  11  -1   25.35    2.24
   8 -11  -1   29.35    2.36
  -8 -11   1   25.46    2.76
   7  11  -1   30.53    2.43
   7 -11  -1   33.89    2.36
  -7 -11   1   29.98    2.72
   6  11  -1    5.21    1.23
   6 -11  -1    5.08    1.05
  -6 -11   1    5.80    1.46
   5  11  -1  200.92    5.18
   5 -11  -1  202.52    4.73
  -5 -11   1  185.09    5.12
   4  11  -1  162.63    4.48
   4 -11  -1  162.16    3.99
   4 -11  -1  168.74    3.16
  -4  11   1  165.85    3.13
  -4 -11   1  152.96    4.28
   3  11  -1    0.34    0.47
   3 -11  -1    0.96    0.51
  -3  11   1    0.56    0.38
  -3 -11   1    0.40    0.53
   2  11  -1  827.89    9.21
   2 -11  -1  837.57    8.23
  -2  11   1  843.98    7.68
  -2 -11   1  823.47    8.08
   1  11  -1   35.46    1.93
   1 -11  -1   35.97    1.78
  -1  11   1   35.99    1.74
  -1 -11   1   36.37    1.61
   0  11  -1   63.92    2.46
   0 -11  -1   65.47    2.40
   0  11   1   67.41    2.46
   0 -11   1   66.54    1.88
  -1  11  -1  955.65    9.24
  -1 -11  -1  925.18    9.16
   1  11   1  947.96    9.49
   1 -11   1  955.44    6.41
  -2  11  -1    2.89    0.73
  -2 -11  -1    2.01    0.69
   2  11   1    3.69    0.94
   2 -11   1    2.55    0.47
  -3 -11  -1  202.29    4.91
   3  11   1  199.40    4.92
   3 -11   1  204.93    3.13
   3 -11   1  208.38    4.36
  -4 -11  -1  317.68    6.54
   4  11   1  326.26    6.61
   4 -11   1  327.29    4.42
   4 -11   1  332.20    5.58
  -5 -11  -1    1.50    0.90
   5  11   1    1.17    0.88
   5 -11   1    1.99    0.62
   5 -11   1    1.84    0.66
  -6 -11  -1   95.23    4.20
   6  11   1   98.48    4.14
   6 -11   1  100.42    3.23
  -7 -11  -1   79.26    4.11
   7  11   1   82.59    3.98
  -8 -11  -1    4.13    1.47
   8  11   1    3.55    1.25
   8  12  -1   16.73    1.95
   8 -12  -1   13.38    1.68
  -8 -12   1    9.96    2.11
   7  12  -1   64.69    3.43
   7 -12  -1   66.17    3.19
  -7 -12   1   65.52    3.79
   6  12  -1   32.06    2.38
   6 -12  -1   34.89    2.20
  -6 -12   1   31.59    2.57
   5  12  -1    2.30    0.88
   5 -12  -1    2.44    0.81
  -5 -12   1    1.89    0.98
   4  12  -1   52.72    2.78
   4 -12  -1   55.13    2.48
  -4  12   1   54.35    1.99
  -4 -12   1   52.71    2.73
   3  12  -1  386.30    6.83
   3 -12  -1  399.35    6.06
  -3  12   1  406.55    5.43
  -3 -12   1  384.02    6.30
   2  12  -1  217.57    4.97
   2 -12  -1  218.74    4.39
  -2  12   1  219.69    4.18
  -2 -12   1  211.17    4.28
   1  12  -1  192.65    4.54
   1 -12  -1  185.71    4.04
  -1  12   1  191.50    4.08
  -1 -12   1  189.95    3.70
   0  12  -1   27.20    1.75
   0 -12  -1   28.86    1.72
   0  12   1   27.65    1.70
   0 -12   1   30.07    1.37
  -1  12  -1   25.59    1.71
  -1 -12  -1   27.98    1.79
   1  12   1   27.32    1.84
   1 -12   1   26.22    1.19
  -2  12  -1   71.75    2.70
  -2 -12  -1   67.11    2.80
   2  12   1   71.70    2.95
   2 -12   1   72.11    1.86
  -3 -12  -1  203.21    5.10
   3  12   1  212.89    5.26
   3 -12   1  216.94    3.35
   3 -12   1  213.93    4.61
  -4 -12  -1  212.38    5.55
   4  12   1  216.61    5.60
   4 -12   1  215.96    3.71
   4 -12   1  220.55    4.74
  -5 -12  -1    3.26    1.12
   5  12   1    2.52    1.01
   5 -12   1    2.70    0.82
  -6 -12  -1    2.86    1.21
   6  12   1    4.78    1.44
  -7 -12  -1   12.76    2.10
   7  12   1   10.78    1.81
  -8 -12  -1    3.80    1.40
   8  12   1    1.62    0.95
   8  13  -1    0.90    0.76
  -8 -13   1   -0.07    0.97
   7  13  -1    8.87    1.58
   7 -13  -1    8.29    1.33
  -7 -13   1   10.42    2.02
   6  13  -1   44.10    2.87
   6 -13  -1   43.41    2.47
  -6 -13   1   39.74    2.89
   5  13  -1   39.01    2.58
   5 -13  -1   39.46    2.26
  -5 -13   1   41.40    2.72
   4  13  -1  455.64    8.03
   4 -13  -1  456.94    6.97
  -4  13   1  474.41    5.99
  -4 -13   1  435.41    7.51
   3  13  -1  180.83    4.93
   3 -13  -1  193.45    4.40
  -3  13   1  190.57    3.97
  -3 -13   1  177.73    4.50
   2  13  -1    0.32    0.57
   2 -13  -1    0.31    0.44
  -2  13   1    0.58    0.45
  -2 -13   1    0.81    0.61
   1  13  -1  174.00    4.51
   1 -13  -1  182.53    4.17
  -1  13   1  179.00    4.15
  -1 -13   1  173.56    3.69
   0  13  -1  193.56    4.64
   0 -13  -1  190.59    4.36
   0  13   1  191.33    4.48
   0 -13   1  186.67    3.49
  -1  13  -1    4.35    0.95
  -1 -13  -1    4.55    0.99
   1  13   1    3.91    1.00
   1 -13   1    4.67    0.65
  -2  13  -1  298.79    5.64
  -2 -13  -1  291.58    5.89
   2  13   1  300.13    6.14
   2 -13   1  303.55    3.98
  -3 -13  -1  583.47    8.78
   3  13   1  581.56    8.97
   3 -13   1  614.58    5.82
   3 -13   1  615.78    8.08
  -4 -13  -1   80.60    3.67
   4  13   1   81.42    3.65
   4 -13   1   81.83    3.04
  -5 -13  -1  131.87    4.81
   5  13   1  127.28    4.69
   5 -13   1  133.20    3.86
  -6 -13  -1   21.57    2.46
   6  13   1   23.82    2.33
  -7 -13  -1    4.19    1.41
   7  13   1    4.46    1.40
  -8 -13  -1   44.91    3.58
   8  13   1   46.08    3.26
   8  14  -1   28.82    2.54
  -8 -14   1   28.37    3.02
   7  14  -1    3.01    1.08
   7 -14  -1    3.26    0.93
  -7 -14   1    2.51    1.25
   6  14  -1   12.01    1.74
   6 -14  -1   11.50    1.41
  -6 -14   1   11.94    1.93
   5  14  -1   32.01    2.47
   5 -14  -1   33.11    2.09
  -5 -14   1   31.23    2.48
   4  14  -1  127.95    4.51
   4 -14  -1  137.12    3.98
  -4  14   1  135.94    3.46
  -4 -14   1  128.39    4.32
   3  14  -1  428.42    7.81
   3 -14  -1  445.92    6.82
  -3  14   1  442.01    6.33
  -3 -14   1  432.22    7.12
   2  14  -1   20.13    1.83
   2 -14  -1   20.62    1.55
  -2  14   1   20.75    1.52
  -2 -14   1   20.41    1.64
   1  14  -1    1.18    0.63
   1 -14  -1    0.00    0.43
  -1  14   1    0.62    0.51
  -1 -14   1    0.31    0.49
   0  14  -1  185.48    4.74
   0 -14  -1  193.50    4.54
   0  14   1  193.21    4.71
   0 -14   1  191.09    3.71
  -1  14  -1   35.67    2.14
  -1 -14  -1   32.62    2.06
   1  14   1   30.38    2.05
   1 -14   1   33.82    1.49
  -2  14  -1   56.91    2.67
  -2 -14  -1   51.60    2.77
   2  14   1   54.48    2.85
   2 -14   1   57.65    1.86
  -3 -14  -1  420.75    7.72
   3  14   1  414.28    7.83
   3 -14   1  437.21    7.09
  -4 -14  -1    0.25    0.84
   4  14   1    0.97    0.84
   4 -14   1    0.72    0.52
  -5 -14  -1    0.53    0.86
   5  14   1   -0.04    0.74
   5 -14   1    0.59    0.53
  -6 -14  -1   24.51    2.55
   6  14   1   23.09    2.37
  -7 -14  -1    0.31    0.99
   7  14   1    0.33    0.73
   8  15  -1    9.32    1.70
  -8 -15   1   12.41    2.38
   7  15  -1    3.64    1.13
  -7 -15   1    1.80    1.18
   6  15  -1    1.62    0.92
   6 -15  -1    1.53    0.78
  -6 -15   1    1.57    1.08
   5  15  -1    1.38    0.82
   5 -15  -1    2.24    0.78
  -5 -15   1    0.43    0.80
   4  15  -1  153.95    5.07
   4 -15  -1  154.49    4.28
  -4  15   1  163.49    3.94
  -4 -15   1  153.79    4.78
   3  15  -1   16.55    1.91
   3 -15  -1   18.11    1.59
  -3  15   1   16.83    1.52
  -3 -15   1   14.64    1.74
   2  15  -1   19.55    1.88
   2 -15  -1   22.36    1.70
  -2  15   1   21.40    1.65
  -2 -15   1   19.83    1.69
   1  15  -1    0.25    0.52
   1 -15  -1    0.22    0.51
  -1  15   1    0.25    0.48
  -1 -15   1    0.12    0.47
   0  15  -1    2.40    0.83
   0 -15  -1    2.55    0.85
   0  15   1    2.45    0.83
   0 -15   1    2.61    0.70
  -1  15  -1  112.01    3.81
  -1 -15  -1  111.12    3.76
   1  15   1  114.06    3.95
   1 -15   1  115.89    2.82
  -2  15  -1   39.38    2.35
  -2 -15  -1   37.67    2.50
   2  15   1   38.86    2.55
  -3  15  -1  177.46    4.73
  -3 -15  -1  165.19    5.05
   3  15   1  167.19    5.21
   3 -15   1  171.38    4.64
  -4 -15  -1   12.69    1.83
   4  15   1   12.04    1.72
   4 -15   1   11.12    1.31
  -5 -15  -1    6.21    1.68
   5  15   1    7.66    1.62
   5 -15   1    7.67    1.08
  -6 -15  -1   10.12    2.05
   6  15   1   12.21    1.94
  -7 -15  -1   42.21    3.46
   7  15   1   45.67    3.33
   7  16  -1   37.71    2.95
  -7 -16   1   32.16    3.05
   6  16  -1    3.91    1.24
  -6 -16   1    3.33    1.26
   5  16  -1    1.47    0.84
   5 -16  -1    2.05    0.78
  -5 -16   1    0.76    0.87
   4  16  -1    4.62    1.31
   4 -16  -1    4.16    0.96
  -4 -16   1    4.71    1.40
   3  16  -1   45.60    2.86
   3 -16  -1   48.28    2.46
  -3  16   1   49.38    2.40
  -3 -16   1   48.07    2.69
   2  16  -1   -0.12    0.56
   2 -16  -1    0.57    0.55
  -2  16   1    0.25    0.49
  -2 -16   1   -0.30    0.61
   1  16  -1   83.07    3.56
   1 -16  -1   89.75    3.31
  -1  16   1   86.40    3.35
  -1 -16   1   85.57    2.97
   0  16  -1   43.76    2.58
   0 -16  -1   39.80    2.33
   0  16   1   40.86    2.46
   0 -16   1   45.93    2.05
  -1  16  -1    2.17    0.87
  -1 -16  -1    2.90    0.96
   1  16   1    2.29    0.88
   1 -16   1    2.30    0.69
  -2  16  -1    0.07    0.55
  -2 -16  -1    0.31    0.77
   2  16   1   -0.39    0.64
  -3  16  -1    5.01    1.21
  -3 -16  -1    3.57    1.18
   3  16   1    4.19    1.35
   3 -16   1    4.23    1.05
  -4 -16  -1    8.55    1.68
   4  16   1    9.43    1.62
   4 -16   1   10.07    1.29
  -5 -16  -1    3.06    1.30
   5  16   1    2.48    1.09
   5 -16   1    3.66    0.83
  -6 -16  -1   16.91    2.38
   6  16   1   16.84    2.24
  -7 -16  -1    1.03    1.23
   7  16   1    1.33    1.03
   7  17  -1   14.67    2.15
  -7 -17   1   12.58    2.32
   6  17  -1    3.27    1.25
  -6 -17   1    1.69    1.10
   5  17  -1    2.81    1.18
   5 -17  -1    4.53    0.98
  -5 -17   1    3.48    1.23
   4  17  -1   36.17    2.73
   4 -17  -1   36.80    2.27
  -4 -17   1   35.24    2.60
   3  17  -1   14.58    1.85
   3 -17  -1   14.14    1.49
  -3  17   1   12.62    1.40
  -3 -17   1   13.03    1.69
   2  17  -1   20.91    2.04
   2 -17  -1   18.41    1.68
  -2  17   1   18.79    1.69
  -2 -17   1   17.64    1.66
   1  17  -1   40.00    2.65
   1 -17  -1   36.91    2.29
  -1  17   1   41.09    2.50
  -1 -17   1   41.08    2.17
   0  17  -1   29.02    2.32
   0 -17  -1   27.47    2.07
   0  17   1   29.45    2.27
   0 -17   1   31.80    1.82
  -1  17  -1   17.43    1.86
  -1 -17  -1   18.69    1.87
   1  17   1   17.25    1.85
  -2  17  -1   12.93    1.58
  -2 -17  -1   12.07    1.67
   2  17   1   10.54    1.64
  -3  17  -1   65.83    3.14
  -3 -17  -1   64.92    3.44
   3  17   1   62.09    3.46
   3 -17   1   60.77    2.99
  -4 -17  -1   17.46    2.15
   4  17   1   17.57    2.16
   4 -17   1   15.20    1.58
  -5 -17  -1   27.45    2.72
   5  17   1   24.36    2.54
  -6 -17  -1   38.77    3.38
   6  17   1   38.61    3.14
   6  18  -1   29.60    2.79
  -6 -18   1   27.07    2.77
   5  18  -1   40.81    3.12
  -5 -18   1   36.86    2.92
   4  18  -1    0.91    0.86
   4 -18  -1    1.20    0.66
  -4 -18   1    1.19    0.95
   3  18  -1   77.96    3.90
   3 -18  -1   88.09    3.45
  -3  18   1   86.14    3.39
  -3 -18   1   87.89    3.72
   2  18  -1   28.51    2.40
   2 -18  -1   32.95    2.18
  -2  18   1   30.39    2.14
  -2 -18   1   32.94    2.17
   1  18  -1    1.53    0.83
   1 -18  -1    1.76    0.87
  -1  18   1    1.10    0.81
  -1 -18   1    3.13    0.93
   0  18  -1   62.06    3.32
   0 -18  -1   67.06    3.15
   0  18   1   68.75    3.41
  -1  18  -1    2.82    0.96
  -1 -18  -1    3.31    1.05
   1  18   1    4.79    1.23
  -2  18  -1    0.66    0.63
  -2 -18  -1    0.63    0.80
   2  18   1    1.18    0.82
  -3  18  -1   57.81    3.07
  -3 -18  -1   53.44    3.25
   3  18   1   55.75    3.41
   3 -18   1   54.57    2.93
  -4 -18  -1    0.56    0.88
   4  18   1    0.15    0.72
   4 -18   1    0.17    0.43
  -5 -18  -1   -0.41    0.92
   5  18   1    1.56    1.01
  -6 -18  -1    7.64    2.10
   6  18   1    9.95    1.92
   6  19  -1   11.11    1.93
  -6 -19   1   11.93    2.20
   5  19  -1    8.09    1.74
  -5 -19   1    8.77    1.92
   4  19  -1    0.49    0.77
  -4 -19   1    0.85    0.90
   3  19  -1   28.30    2.56
   3 -19  -1   29.23    2.11
  -3  19   1   32.79    2.26
  -3 -19   1   33.25    2.48
   2  19  -1    3.17    1.16
   2 -19  -1    4.54    1.12
  -2  19   1    5.73    1.19
  -2 -19   1    6.46    1.30
   1  19  -1   22.86    2.19
   1 -19  -1   22.03    1.93
  -1  19   1   20.85    1.99
  -1 -19   1   23.47    1.77
   0  19  -1   33.68    2.59
   0 -19  -1   33.61    2.41
   0  19   1   35.26    2.62
  -1  19  -1   10.49    1.62
  -1 -19  -1    7.69    1.50
   1  19   1   10.25    1.63
  -2  19  -1   53.02    3.11
  -2 -19  -1   57.75    3.31
   2  19   1   57.31    3.43
  -3  19  -1    9.72    1.58
  -3 -19  -1   10.83    1.83
   3  19   1   11.86    1.90
   3 -19   1   10.91    1.49
  -4 -19  -1   21.33    2.50
   4  19   1   19.98    2.36
   4 -19   1   20.54    1.90
  -5 -19  -1   19.51    2.53
   5  19   1   17.84    2.36
   5  20  -1    2.27    1.05
  -5 -20   1    3.77    1.41
   4  20  -1   39.30    3.14
  -4 -20   1   39.25    2.91
   3  20  -1    2.00    0.99
  -3  20   1    2.16    0.83
  -3 -20   1    1.17    0.83
   2  20  -1    5.95    1.55
   2 -20  -1    7.66    1.35
  -2  20   1    6.44    1.35
  -2 -20   1    8.75    1.41
   1  20  -1   43.84    3.06
   1 -20  -1   44.62    2.70
  -1  20   1   44.63    2.86
   0  20  -1    4.58    1.34
   0 -20  -1    2.48    1.05
   0  20   1    4.73    1.28
  -1  20  -1   23.12    2.26
  -1 -20  -1   24.51    2.29
   1  20   1   20.42    2.25
  -2  20  -1   43.64    2.92
  -2 -20  -1   42.24    2.98
   2  20   1   44.73    3.17
  -3  20  -1    5.32    1.33
  -3 -20  -1    6.93    1.70
   3  20   1    6.50    1.58
   3 -20   1    5.45    1.18
  -4 -20  -1    7.28    1.86
   4  20   1    4.57    1.52
   4 -20   1    7.58    1.25
  -5 -20  -1   15.12    2.36
   5  20   1   12.42    2.05
   4  21  -1    7.22    1.68
  -4 -21   1    5.24    1.64
   3  21  -1   -0.11    0.75
  -3 -21   1    1.63    0.98
   2  21  -1   39.35    3.04
  -2  21   1   43.61    2.86
   1  21  -1    1.31    0.95
   1 -21  -1    2.68    0.96
  -1  21   1    1.95    0.90
   0  21  -1    2.14    1.07
   0 -21  -1    2.86    1.03
   0  21   1    3.46    1.16
  -1  21  -1   51.44    3.32
  -1 -21  -1   53.19    3.23
   1  21   1   50.87    3.41
  -2  21  -1   -0.09    0.65
  -2 -21  -1    0.36    0.89
   2  21   1    0.37    0.78
  -3  21  -1    5.29    1.34
  -3 -21  -1    6.25    1.74
   3  21   1    7.71    1.71
   3 -21   1    5.51    1.22
  -4 -21  -1   13.81    2.28
   4  21   1   15.05    2.26
   4  22  -1   -0.74    0.62
  -4 -22   1    1.87    0.99
   3  22  -1   10.97    1.89
   2  22  -1    0.01    0.74
  -2  22   1    0.19    0.67
   1  22  -1    0.62    0.79
   1 -22  -1    0.75    0.63
  -1  22   1    0.45    0.74
   0  22  -1    1.08    0.83
   0 -22  -1    0.52    0.78
   0  22   1    1.50    0.99
  -1  22  -1    1.63    1.03
  -1 -22  -1    0.82    0.78
   1  22   1    0.74    0.85
  -2  22  -1    0.70    0.81
  -2 -22  -1    1.07    0.95
   2  22   1    1.81    0.94
  -3  22  -1    4.62    1.51
  -3 -22  -1    5.49    1.65
   3  22   1    2.37    1.19
   3 -22   1    3.55    1.09
   2  23  -1    6.12    1.45
  -2  23   1    5.12    1.35
   1  23  -1   11.19    1.89
  -1  23   1    8.93    1.62
   0  23  -1    5.04    1.49
   0 -23  -1    8.94    1.66
   0  23   1    8.83    1.67
  -1  23  -1    6.63    1.56
  -1 -23  -1    8.80    1.67
   1  23   1    7.82    1.63
  -2  23  -1   13.48    1.87
  -2 -23  -1   10.82    2.03
   2  23   1   10.84    1.97
  10   0  -2   -0.83    0.86
   9   0  -2    0.71    0.91
   8   0  -2   11.38    1.80
   7   0  -2  266.05    6.34
   6   0  -2    3.10    0.98
   6   0  -2    3.32    0.47
   5   0  -2   33.41    1.94
   5   0  -2   33.83    1.07
   4   0  -2  375.46    5.62
   4   0  -2  383.16    3.24
   3   0  -2   13.72    1.04
   3   0  -2   14.00    0.64
  -3   0   2   13.49    0.62
  -3   0   2   15.17    0.64
   2   0  -2  690.93    5.98
  -2   0   2  676.81    4.38
   1   0  -2 7674.33   17.42
   0   0  -2 4422.20   12.14
   0   0   2 4083.21   13.21
  -1   0  -2    2.11    0.41
   1   0   2    1.77    0.49
  -2   0  -2  339.31    3.94
   2   0   2  338.39    4.65
  -3   0  -2   15.47    1.04
   3   0   2   15.38    1.22
  -4   0  -2  183.41    3.78
   4   0   2  188.58    4.12
  -5   0  -2  208.72    4.51
   5   0   2  217.63    4.77
  -6   0  -2   47.70    2.62
   6   0   2   45.75    2.62
  -7   0  -2   89.65    3.65
   7   0   2   98.03    3.71
  -8   0  -2   55.92    3.20
   8   0   2   59.73    3.12
  -9   0  -2    2.19    1.02
  10   1  -2    6.52    1.90
  10  -1  -2    4.73    1.55
 -10  -1   2    2.20    1.34
   9   1  -2   50.79    3.40
   9  -1  -2   52.51    3.44
   8   1  -2   61.83    3.44
   8  -1  -2   63.28    3.44
   7   1  -2  341.40    7.18
   7  -1  -2  350.11    7.20
   6   1  -2  155.02    4.44
   6   1  -2  161.05    2.82
   6  -1  -2  151.00    4.37
   5   1  -2  209.16    4.67
   5   1  -2  221.18    3.04
   5  -1  -2  208.25    4.65
   4   1  -2  166.76    3.78
   4   1  -2  178.74    2.55
   4  -1  -2  171.50    3.83
   3   1  -2  205.29    3.70
   3   1  -2  204.55    2.61
   3  -1  -2  204.37    3.74
   2   1  -2   25.70    1.21
   2  -1  -2   24.00    1.21
   2  -1  -2   24.89    0.80
  -2   1   2   26.60    0.86
  -2  -1   2   24.66    0.95
   1   1  -2  488.20    4.26
   1  -1  -2  472.73    4.54
  -1   1   2  467.99    3.95
  -1  -1   2  475.77    4.25
   0   1  -2 4618.04   11.44
   0  -1  -2 4666.40   13.42
   0   1   2 4632.74   14.00
   0  -1   2 4435.40   14.03
  -1   1  -2    3.27    0.42
  -1  -1  -2    3.58    0.53
   1   1   2    3.30    0.59
   1  -1   2    2.04    0.55
  -2   1  -2  284.04    3.37
  -2  -1  -2  278.67    3.79
   2   1   2  279.93    4.27
   2  -1   2  277.69    4.21
  -3   1  -2  289.90    3.99
  -3  -1  -2  292.38    4.38
   3   1   2  293.65    4.78
   3  -1   2  294.07    4.71
  -4   1  -2   84.17    2.50
  -4  -1  -2   86.56    2.71
   4   1   2   86.75    2.87
   4  -1   2   86.95    2.82
  -5   1  -2   36.80    1.93
  -5  -1  -2   34.47    1.99
   5   1   2   36.52    2.09
   5  -1   2   38.13    2.09
  -6   1  -2  585.05    8.14
  -6  -1  -2  576.84    8.42
   6   1   2  603.92    8.56
   6  -1   2  606.56    8.40
  -7   1  -2   17.54    1.75
  -7  -1  -2   20.32    1.93
   7   1   2   17.72    1.83
   7  -1   2   19.73    1.83
  -8   1  -2   37.25    2.58
  -8  -1  -2   39.43    2.77
   8   1   2   38.11    2.61
   8  -1   2   39.04    2.53
  -9   1  -2    2.10    1.01
  -9  -1  -2    1.33    0.90
  10   2  -2   23.63    2.71
  10  -2  -2   23.33    2.64
 -10  -2   2   23.02    2.89
   9   2  -2    5.99    1.64
   9  -2  -2    5.78    1.64
   8   2  -2   25.06    2.38
   8  -2  -2   25.85    2.31
   7   2  -2   14.34    1.88
   7   2  -2   16.12    1.17
   7  -2  -2   16.27    1.91
   6   2  -2   11.37    1.43
   6   2  -2    9.67    0.86
   6  -2  -2    9.17    1.29
   5   2  -2   19.39    1.60
   5   2  -2   23.03    1.12
   5  -2  -2   20.46    1.60
   4   2  -2  155.45    3.67
   4   2  -2  155.94    2.66
   4  -2  -2  152.47    3.64
   3   2  -2   51.68    1.90
   3   2  -2   54.26    1.51
   3  -2  -2   51.92    1.94
   2   2  -2  122.40    2.48
   2   2  -2  128.49    2.28
   2  -2  -2  125.99    1.68
  -2   2   2  122.44    1.66
   1   2  -2 1220.51    6.48
   1  -2  -2 1179.11    7.47
  -1   2   2 1191.80    6.22
  -1  -2   2 1184.22    7.06
   0   2  -2  163.30    1.99
   0  -2  -2  158.82    2.68
   0   2   2  158.70    2.68
   0  -2   2  155.21    2.73
  -1   2  -2  548.61    3.60
  -1  -2  -2  541.29    5.09
   1   2   2  533.35    5.41
   1  -2   2  544.34    5.48
  -2   2  -2   68.29    1.54
  -2  -2  -2   66.83    1.99
   2   2   2   67.14    2.18
   2  -2   2   66.65    2.11
  -3   2  -2  354.75    4.21
  -3  -2  -2  352.33    5.00
   3   2   2  357.08    5.35
   3  -2   2  366.70    5.25
  -4   2  -2  102.96    2.67
  -4  -2  -2  104.34    3.06
   4   2   2  105.12    3.20
   4  -2   2  105.04    3.09
  -5   2  -2   13.66    1.25
  -5  -2  -2   15.65    1.51
   5   2   2   13.75    1.44
   5  -2   2   13.52    1.37
  -6   2  -2  256.03    5.32
  -6  -2  -2  258.17    5.81
   6   2   2  266.55    5.86
   6  -2   2  269.02    5.61
  -7   2  -2    0.15    0.56
  -7  -2  -2    0.67    0.74
   7   2   2    0.17    0.62
   7  -2   2    0.43    0.62
  -8   2  -2   20.36    1.93
  -8  -2  -2   17.31    2.05
   8   2   2   21.58    2.10
   8  -2   2   22.14    1.96
  -9   2  -2   46.18    2.98
  -9  -2  -2   42.74    3.17
  10  -3  -2   52.07    3.68
 -10  -3   2   51.45    3.86
   9   3  -2   44.01    3.23
   9  -3  -2   42.83    3.10
  -9  -3   2   40.43    3.24
   8   3  -2   45.43    3.04
   8  -3  -2   46.30    2.96
   7   3  -2  374.10    7.58
   7   3  -2  383.40    5.41
   7  -3  -2  384.21    7.51
   6   3  -2   35.76    2.30
   6   3  -2   38.64    1.67
   6  -3  -2   36.96    2.25
   5   3  -2  489.21    7.22
   5   3  -2  514.34    5.52
   5  -3  -2  493.62    7.17
   4   3  -2  733.64    7.94
   4   3  -2  738.76    6.24
   4  -3  -2  723.45    7.91
   3   3  -2    8.03    0.85
   3   3  -2    7.16    0.67
   3  -3  -2    7.98    0.85
   2   3  -2 1781.60    9.37
   2   3  -2 1848.17    9.25
   2  -3  -2 1796.76   10.35
   2  -3  -2 1835.69    6.38
  -2   3   2 1801.56    6.31
   1   3  -2  802.86    5.16
   1  -3  -2  790.36    6.40
  -1   3   2  796.47    5.21
  -1  -3   2  808.19    6.18
   0   3  -2  592.23    3.41
   0  -3  -2  545.36    5.21
   0   3   2  566.44    5.09
   0  -3   2  552.89    5.32
  -1   3  -2 2053.69    5.91
  -1  -3  -2 2029.97   10.44
   1   3   2 2013.98   10.74
   1  -3   2 2000.87   10.71
  -2   3  -2    0.78    0.24
  -2  -3  -2    0.24    0.31
   2   3   2    0.41    0.38
   2  -3   2   -0.15    0.29
  -3   3  -2   49.02    1.52
  -3  -3  -2   50.46    2.04
   3   3   2   51.22    2.15
   3  -3   2   52.74    2.07
  -4   3  -2  545.62    5.86
  -4  -3  -2  539.10    7.07
   4   3   2  542.96    7.25
   4  -3   2  545.70    6.89
  -5   3  -2   53.47    2.18
  -5  -3  -2   53.47    2.56
   5   3   2   56.45    2.64
   5  -3   2   56.76    2.48
  -6   3  -2  191.01    4.51
  -6  -3  -2  189.36    5.12
   6   3   2  199.01    5.17
   6  -3   2  199.06    4.80
  -7   3  -2   35.56    2.25
  -7  -3  -2   35.79    2.53
   7   3   2   34.88    2.45
   7  -3   2   35.74    2.27
  -8   3  -2   -0.51    0.53
  -8  -3  -2    0.09    0.75
   8   3   2    0.17    0.66
   8  -3   2   -0.46    0.52
  -9   3  -2    4.22    1.23
  -9  -3  -2    4.99    1.53
   9   3   2    2.69    1.01
  10  -4  -2    3.70    1.41
 -10  -4   2    1.59    1.26
   9   4  -2    0.55    1.03
   9  -4  -2    0.39    0.79
  -9  -4   2   -1.11    0.85
   8   4  -2    1.53    0.99
   8  -4  -2    1.18    0.86
  -8  -4   2    2.38    1.12
   7   4  -2   -0.68    0.70
   7   4  -2    0.42    0.41
   7  -4  -2    0.03    0.61
   6   4  -2    0.46    0.63
   6   4  -2    1.28    0.52
   6  -4  -2    0.76    0.60
   5   4  -2   35.89    2.11
   5   4  -2   34.59    1.60
   5  -4  -2   33.80    1.99
   4   4  -2   35.81    1.90
   4   4  -2   40.86    1.64
   4  -4  -2   40.18    1.98
   3   4  -2   31.84    1.54
   3   4  -2   31.96    1.39
   3  -4  -2   31.96    1.61
   2   4  -2   47.55    1.59
   2   4  -2   50.99    1.68
   2  -4  -2   45.15    1.73
   2  -4  -2   48.29    1.12
  -2   4   2   47.16    1.12
   1   4  -2   63.54    1.47
   1   4  -2   67.08    1.92
   1  -4  -2   63.05    1.93
  -1   4   2   62.64    1.56
   0  -4  -2  114.36    2.55
   0   4   2  116.86    2.42
   0  -4   2  115.85    2.56
  -1  -4  -2   37.13    1.56
   1   4   2   38.23    1.60
   1  -4   2   37.63    1.56
  -2   4  -2  370.38    2.90
  -2  -4  -2  364.52    5.04
   2   4   2  361.61    5.16
   2  -4   2  373.99    5.07
  -3   4  -2   90.08    1.93
  -3  -4  -2   84.03    2.69
   3   4   2   89.06    2.85
   3  -4   2   89.49    2.69
  -4   4  -2  254.66    3.89
  -4  -4  -2  251.00    5.00
   4   4   2  254.87    5.11
   4  -4   2  260.90    4.81
  -5   4  -2  191.85    3.92
  -5  -4  -2  186.02    4.73
   5   4   2  193.16    4.80
   5  -4   2  203.83    4.54
  -6   4  -2   88.88    3.05
  -6  -4  -2   81.39    3.49
   6   4   2   86.42    3.56
   6  -4   2   87.17    3.22
  -7   4  -2   56.77    2.73
  -7  -4  -2   56.87    3.19
   7   4   2   58.07    3.08
   7  -4   2   56.42    2.76
  -8   4  -2   31.97    2.25
  -8  -4  -2   30.02    2.66
   8   4   2   34.33    2.58
  -9  -4  -2   30.81    2.80
   9   4   2   31.27    2.58
  10  -5  -2   11.74    2.03
 -10  -5   2   16.54    2.57
   9  -5  -2   18.87    2.28
  -9  -5   2   24.44    2.59
   8   5  -2   45.96    3.09
   8  -5  -2   52.29    3.14
  -8  -5   2   48.94    3.26
   7   5  -2   45.05    2.82
   7   5  -2   46.32    2.17
   7  -5  -2   47.86    2.77
  -7  -5   2   43.18    2.85
   6   5  -2  283.67    6.18
   6   5  -2  290.61    4.99
   6  -5  -2  279.42    5.95
   5   5  -2   73.07    2.93
   5   5  -2   73.47    2.42
   5  -5  -2   68.98    2.78
   4   5  -2   51.49    2.24
   4   5  -2   54.11    1.98
   4  -5  -2   52.85    2.24
   3   5  -2  799.95    7.49
   3   5  -2  818.45    7.22
   3  -5  -2  784.66    7.80
   2   5  -2   48.29    1.61
   2   5  -2   50.13    1.77
   2  -5  -2   45.31    1.78
  -2   5   2   47.92    1.20
   1   5  -2  215.24    2.69
   1   5  -2  216.34    3.60
   1  -5  -2  212.63    3.64
  -1   5   2  216.27    3.00
   0  -5  -2  336.42    4.56
   0   5   2  354.58    4.35
   0  -5   2  340.46    4.58
  -1  -5  -2   12.83    1.03
   1   5   2   11.52    0.98
   1  -5   2   12.16    0.96
  -2  -5  -2  414.25    5.61
   2   5   2  417.34    5.71
   2  -5   2  421.90    5.51
  -3   5  -2  429.17    3.92
  -3  -5  -2  433.09    6.20
   3   5   2  427.15    6.25
   3  -5   2  438.70    5.93
  -4   5  -2   28.71    1.32
  -4  -5  -2   29.02    1.88
   4   5   2   30.07    1.96
   4  -5   2   31.39    1.78
  -5   5  -2   63.07    2.23
  -5  -5  -2   59.10    2.81
   5   5   2   59.45    2.83
   5  -5   2   62.51    2.61
  -6   5  -2    9.25    1.14
  -6  -5  -2    8.46    1.50
   6   5   2    7.91    1.47
   6  -5   2    8.16    1.23
  -7   5  -2   11.97    1.38
  -7  -5  -2   12.17    1.78
   7   5   2   12.61    1.70
   7  -5   2    9.87    1.35
  -8  -5  -2   44.54    3.13
   8   5   2   40.12    2.83
  -9  -5  -2    8.29    1.83
   9   5   2    7.79    1.66
 -10  -6   2   -0.82    1.05
   9  -6  -2    0.35    0.79
  -9  -6   2    1.37    1.07
   8  -6  -2   -0.47    0.59
  -8  -6   2   -0.55    0.76
   7   6  -2    9.67    1.57
   7   6  -2   10.75    1.21
   7  -6  -2    8.19    1.40
  -7  -6   2    9.57    1.73
   6   6  -2    4.66    1.18
   6   6  -2    6.61    1.00
   6  -6  -2    4.78    1.08
  -6  -6   2    4.23    1.30
   5   6  -2   -0.07    0.43
   5   6  -2   -0.52    0.27
   5  -6  -2   -0.01    0.41
   4   6  -2   61.47    2.45
   4   6  -2   61.64    2.24
   4  -6  -2   61.63    2.45
   3   6  -2   29.28    1.55
   3   6  -2   31.30    1.56
   3  -6  -2   29.99    1.63
   2   6  -2   50.47    1.69
   2   6  -2   50.59    1.90
   2  -6  -2   46.68    1.88
  -2   6   2   49.94    1.34
   1   6  -2    0.18    0.21
   1   6  -2    0.04    0.26
   1  -6  -2    0.39    0.29
  -1   6   2    0.12    0.25
   0   6  -2   80.79    2.35
   0  -6  -2   77.99    2.32
   0   6   2   79.81    2.19
   0  -6   2   88.25    2.46
  -1  -6  -2   19.65    1.30
   1   6   2   20.25    1.28
   1  -6   2   20.02    1.26
  -2  -6  -2   75.82    2.56
   2   6   2   72.21    2.51
   2  -6   2   74.65    2.42
  -3   6  -2    3.72    0.42
  -3  -6  -2    5.34    0.99
   3   6   2    3.48    0.94
   3  -6   2    3.67    0.78
  -4   6  -2   55.74    1.73
  -4  -6  -2   56.47    2.63
   4   6   2   58.41    2.64
   4  -6   2   58.48    2.41
  -5   6  -2    4.45    0.75
  -5  -6  -2    4.66    1.17
   5   6   2    2.85    0.90
   5  -6   2    2.69    0.85
  -6   6  -2    6.04    0.93
  -6  -6  -2    5.52    1.35
   6   6   2    5.25    1.35
   6  -6   2    5.21    1.02
  -7   6  -2    4.14    0.95
  -7  -6  -2    4.53    1.33
   7   6   2    4.06    1.34
   7  -6   2    4.78    1.07
  -8  -6  -2    3.27    1.25
   8   6   2    3.17    1.16
  -9  -6  -2    4.79    1.53
   9   6   2    6.62    1.48
   9  -7  -2    1.32    0.91
  -9  -7   2    1.49    1.07
   8   7  -2    8.01    1.06
   8  -7  -2    9.64    1.68
  -8  -7   2    8.97    1.84
   7   7  -2   46.92    2.39
   7  -7  -2   44.85    2.74
  -7  -7   2   43.74    2.91
   6   7  -2    5.94    1.02
   6  -7  -2    8.68    1.27
  -6  -7   2    4.56    1.32
   5   7  -2  117.00    3.76
   5   7  -2  117.35    3.36
   5  -7  -2  123.40    3.76
  -5  -7   2  118.02    3.78
   4   7  -2   80.07    2.83
   4   7  -2   73.41    2.56
   4  -7  -2   75.58    2.76
  -4  -7   2   70.38    2.66
   3   7  -2    3.87    0.74
   3   7  -2    5.19    0.79
   3  -7  -2    3.33    0.73
  -3   7   2    4.80    0.44
  -3  -7   2    3.88    0.76
   2   7  -2  387.24    5.43
   2  -7  -2  387.79    5.47
  -2   7   2  395.20    4.03
  -2  -7   2  373.14    4.59
   1   7  -2  163.24    3.49
   1  -7  -2  165.48    3.49
  -1   7   2  167.26    2.98
  -1  -7   2  162.01    2.48
   0   7  -2   20.09    1.27
   0  -7  -2   19.87    1.28
   0   7   2   20.29    1.21
  -1  -7  -2  566.23    6.70
   1   7   2  584.30    6.66
   1  -7   2  590.71    6.71
  -2  -7  -2   44.11    2.06
   2   7   2   46.47    2.10
   2  -7   2   46.88    2.00
  -3  -7  -2    0.19    0.47
   3   7   2    0.63    0.52
   3  -7   2    0.33    0.36
  -4   7  -2  296.24    3.78
  -4  -7  -2  287.83    5.84
   4   7   2  287.01    5.82
   4  -7   2  306.22    5.42
  -5   7  -2    8.15    0.87
  -5  -7  -2    7.53    1.37
   5   7   2    8.21    1.37
   5  -7   2    7.49    1.11
  -6   7  -2   20.12    1.45
  -6  -7  -2   17.70    1.98
   6   7   2   21.56    2.03
   6  -7   2   21.80    1.76
  -7  -7  -2   54.95    3.30
   7   7   2   57.73    3.26
   7  -7   2   54.12    2.69
  -8  -7  -2    0.70    0.93
   8   7   2    2.07    1.04
  -9  -7  -2    5.72    1.77
   9   7   2    5.32    1.45
   9  -8  -2    9.84    1.84
  -9  -8   2   11.46    2.26
   8   8  -2   17.56    1.63
   8  -8  -2   14.78    1.90
  -8  -8   2   16.69    2.23
   7   8  -2    5.60    1.02
   7  -8  -2    3.96    1.24
  -7  -8   2    3.41    1.22
   6   8  -2    1.85    0.73
   6  -8  -2    1.78    0.76
  -6  -8   2    1.35    0.85
   5   8  -2   24.25    1.68
   5  -8  -2   24.44    1.79
  -5  -8   2   23.81    1.89
   4   8  -2    4.84    0.89
   4  -8  -2    4.74    0.90
  -4  -8   2    4.25    0.95
   3   8  -2   10.98    1.11
   3  -8  -2   10.86    1.13
  -3   8   2   11.08    0.69
  -3  -8   2   10.70    1.07
   2   8  -2   16.03    1.26
   2  -8  -2   14.16    1.20
  -2   8   2   16.88    0.97
  -2  -8   2   16.11    1.06
   1   8  -2   84.15    2.66
   1  -8  -2   82.03    2.59
  -1   8   2   81.39    2.23
  -1  -8   2   83.09    1.87
   0   8  -2    0.15    0.38
   0  -8  -2    0.27    0.38
   0   8   2    0.41    0.35
  -1  -8  -2   57.28    2.28
   1   8   2   57.64    2.24
   1  -8   2   60.52    2.28
  -2  -8  -2    6.22    1.03
   2   8   2    6.91    0.99
   2  -8   2    6.66    0.90
  -3  -8  -2   13.31    1.43
   3   8   2   12.20    1.34
   3  -8   2   12.75    1.22
  -4   8  -2   12.15    0.82
  -4  -8  -2   10.75    1.48
   4   8   2    9.26    1.35
   4  -8   2   10.28    1.18
  -5   8  -2   -0.38    0.30
  -5  -8  -2    0.06    0.68
   5   8   2   -0.05    0.57
   5  -8   2    0.19    0.51
  -6  -8  -2   49.53    3.01
   6   8   2   51.28    2.99
   6  -8   2   56.36    2.69
  -7  -8  -2    2.74    1.11
   7   8   2    3.33    1.15
   7  -8   2    3.16    0.94
  -8  -8  -2    7.40    1.77
   8   8   2    8.28    1.66
   9  -9  -2   36.30    2.93
  -9  -9   2   39.11    3.38
   8   9  -2    2.99    0.95
   8  -9  -2    1.89    0.97
  -8  -9   2    2.18    1.19
   7   9  -2   51.35    2.71
   7  -9  -2   56.84    3.09
  -7  -9   2   56.09    3.31
   6   9  -2  106.62    3.68
   6  -9  -2  104.42    3.84
  -6  -9   2  102.49    4.00
   5   9  -2    7.14    1.12
   5  -9  -2    8.38    1.21
  -5  -9   2    7.39    1.25
   4   9  -2   50.94    2.37
   4  -9  -2   53.43    2.43
  -4  -9   2   49.90    2.36
   3   9  -2  318.09    5.57
   3  -9  -2  331.64    5.61
  -3   9   2  347.51    3.91
  -3  -9   2  330.36    5.24
   2   9  -2    0.44    0.42
   2  -9  -2   -0.19    0.37
  -2   9   2    0.83    0.33
  -2  -9   2    0.99    0.43
   1   9  -2  232.95    4.60
   1  -9  -2  228.52    4.45
  -1   9   2  238.40    3.99
  -1  -9   2  227.70    3.21
   0   9  -2 1203.95   10.30
   0  -9  -2 1177.31   10.11
   0   9   2 1200.15    9.61
   0  -9   2 1208.78    5.63
  -1   9  -2   11.92    1.13
  -1  -9  -2   12.28    1.23
   1   9   2   11.90    1.18
   1  -9   2   12.47    1.15
  -2  -9  -2  153.64    4.00
   2   9   2  153.23    3.98
   2  -9   2  156.66    3.83
  -3  -9  -2  208.42    4.95
   3   9   2  224.30    5.11
   3  -9   2  227.51    4.72
  -4   9  -2    4.82    0.59
  -4  -9  -2    3.83    1.19
   4   9   2    3.85    1.12
   4  -9   2    4.69    0.94
  -5  -9  -2   48.15    2.85
   5   9   2   56.86    3.05
   5  -9   2   55.03    2.60
  -6  -9  -2  119.72    4.63
   6   9   2  127.50    4.68
   6  -9   2  128.71    4.00
  -7  -9  -2   11.02    1.86
   7   9   2   12.08    1.80
  -8  -9  -2   11.96    2.05
   8   9   2   10.53    1.83
   9 -10  -2    0.30    0.81
  -9 -10   2    1.84    1.32
   8  10  -2   24.32    2.09
   8 -10  -2   26.16    2.41
  -8 -10   2   21.63    2.54
   7  10  -2   18.94    1.82
   7 -10  -2   18.02    1.90
  -7 -10   2   16.67    2.11
   6  10  -2    5.31    1.17
   6 -10  -2    3.40    1.07
  -6 -10   2    3.66    1.22
   5  10  -2   48.02    2.53
   5 -10  -2   41.60    2.36
  -5 -10   2   43.98    2.56
   4  10  -2   41.39    2.27
   4 -10  -2   38.54    2.14
  -4  10   2   41.79    1.32
  -4 -10   2   37.79    2.16
   3  10  -2   13.67    1.33
   3 -10  -2   11.39    1.23
  -3  10   2   13.52    0.91
  -3 -10   2   11.52    1.19
   2  10  -2   79.12    2.87
   2 -10  -2   81.12    2.81
  -2  10   2   80.25    2.28
  -2 -10   2   77.05    2.33
   1  10  -2 1277.68   11.13
   1 -10  -2 1285.73   10.85
  -1  10   2 1329.57    9.87
  -1 -10   2 1276.20    7.92
   0  10  -2  317.98    5.54
   0 -10  -2  314.22    5.45
   0  10   2  314.74    5.18
   0 -10   2  322.09    3.18
  -1  10  -2    2.00    0.67
  -1 -10  -2    2.07    0.70
   1  10   2    3.06    0.82
   1 -10   2    2.11    0.70
  -2 -10  -2  236.31    5.12
   2  10   2  239.33    5.13
   2 -10   2  248.21    4.97
  -3 -10  -2    3.29    1.07
   3  10   2    2.98    0.97
   3 -10   2    2.87    0.79
  -4 -10  -2  104.60    3.91
   4  10   2  106.78    3.91
   4 -10   2  114.74    3.59
  -5 -10  -2  160.74    5.11
   5  10   2  175.35    5.27
   5 -10   2  177.39    4.60
  -6 -10  -2    0.33    0.77
   6  10   2   -0.17    0.78
   6 -10   2    0.36    0.57
  -7 -10  -2    4.42    1.49
   7  10   2    5.25    1.54
  -8 -10  -2   38.85    3.24
   8  10   2   41.39    3.07
   9 -11  -2    3.99    1.37
  -9 -11   2    1.41    1.35
   8  11  -2    0.69    0.63
   8 -11  -2    0.31    0.72
  -8 -11   2    0.61    0.99
   7  11  -2   44.42    2.74
   7 -11  -2   44.91    2.84
  -7 -11   2   43.71    3.10
   6  11  -2   27.97    2.14
   6 -11  -2   27.49    2.12
  -6 -11   2   27.38    2.35
   5  11  -2   76.34    3.26
   5 -11  -2   78.09    3.23
  -5 -11   2   75.26    3.34
   4  11  -2   32.48    2.13
   4 -11  -2   32.92    2.07
  -4  11   2   33.86    1.34
  -4 -11   2   29.99    2.03
   3  11  -2   -0.01    0.45
   3 -11  -2    0.54    0.50
  -3  11   2    0.48    0.35
  -3 -11   2    1.33    0.66
   2  11  -2    7.32    1.08
   2 -11  -2    9.13    1.13
  -2  11   2    9.03    0.91
  -2 -11   2    7.73    0.93
   1  11  -2    3.92    0.88
   1 -11  -2    4.54    0.96
  -1  11   2    3.07    0.80
  -1 -11   2    3.02    0.69
   0  11  -2  114.51    3.50
   0 -11  -2  115.13    3.45
   0  11   2  114.50    3.30
   0 -11   2  115.81    2.07
  -1  11  -2    3.12    0.84
  -1 -11  -2    3.34    0.94
   1  11   2    2.92    0.87
   1 -11   2    3.22    0.82
  -2 -11  -2    1.27    0.72
   2  11   2    1.03    0.67
   2 -11   2    2.00    0.72
  -3 -11  -2    1.19    0.78
   3  11   2    1.07    0.69
   3 -11   2   -0.29    0.42
  -4 -11  -2    1.21    0.91
   4  11   2    1.00    0.85
   4 -11   2    0.35    0.59
  -5 -11  -2    0.75    0.81
   5  11   2    0.76    0.88
   5 -11   2    1.63    0.70
  -6 -11  -2   11.16    1.90
   6  11   2   14.67    1.93
   6 -11   2   11.62    1.43
  -7 -11  -2    0.21    0.88
   7  11   2    1.41    0.97
  -8 -11  -2    1.61    1.20
   8  11   2    1.39    0.91
   8  12  -2    1.06    0.65
   8 -12  -2    2.17    1.00
  -8 -12   2    1.49    1.12
   7  12  -2    5.01    1.29
   7 -12  -2    6.10    1.37
  -7 -12   2    6.36    1.75
   6  12  -2    7.76    1.36
   6 -12  -2    8.29    1.38
  -6 -12   2    7.05    1.61
   5  12  -2    8.75    1.41
   5 -12  -2    6.70    1.30
  -5 -12   2    8.53    1.59
   4  12  -2   96.04    3.67
   4 -12  -2  104.37    3.62
  -4  12   2  101.20    2.45
  -4 -12   2   94.63    3.45
   3  12  -2    3.97    1.07
   3 -12  -2    7.00    1.10
  -3  12   2    5.12    0.74
  -3 -12   2    5.08    1.06
   2  12  -2   37.99    2.22
   2 -12  -2   35.20    2.03
  -2  12   2   36.62    1.78
  -2 -12   2   34.79    1.75
   1  12  -2   20.82    1.65
   1 -12  -2   22.52    1.67
  -1  12   2   21.97    1.50
  -1 -12   2   21.11    1.22
   0  12  -2   10.63    1.26
   0 -12  -2   10.65    1.28
   0  12   2    9.72    1.19
   0 -12   2   11.55    0.76
  -1  12  -2   52.29    2.50
  -1 -12  -2   54.24    2.61
   1  12   2   53.71    2.54
  -2 -12  -2   44.09    2.50
   2  12   2   44.54    2.48
   2 -12   2   45.24    2.34
  -3 -12  -2  127.88    4.30
   3  12   2  137.51    4.44
   3 -12   2  132.30    4.00
  -4 -12  -2   22.51    2.16
   4  12   2   26.54    2.30
   4 -12   2   26.28    1.95
  -5 -12  -2    4.53    1.44
   5  12   2    3.13    1.13
   5 -12   2    3.38    0.96
  -6 -12  -2   50.81    3.39
   6  12   2   52.03    3.36
   6 -12   2   51.35    2.71
  -7 -12  -2    2.20    1.25
   7  12   2    1.43    0.87
  -8 -12  -2    1.53    1.14
   8  12   2   -0.60    0.67
   8  13  -2    0.88    0.65
   8 -13  -2    0.60    0.71
  -8 -13   2   -0.30    0.91
   7  13  -2   10.02    1.55
   7 -13  -2   10.29    1.57
  -7 -13   2   12.72    2.07
   6  13  -2   18.45    1.97
   6 -13  -2   16.67    1.74
  -6 -13   2   13.64    2.01
   5  13  -2    8.13    1.39
   5 -13  -2    6.91    1.25
  -5 -13   2    6.55    1.51
   4  13  -2    6.15    1.45
   4 -13  -2    5.73    1.27
  -4  13   2    6.73    0.92
  -4 -13   2    4.70    1.32
   3  13  -2   26.67    2.11
   3 -13  -2   27.61    1.94
  -3  13   2   31.32    1.65
  -3 -13   2   28.72    1.90
   2  13  -2   20.44    1.77
   2 -13  -2   21.27    1.69
  -2  13   2   21.56    1.48
  -2 -13   2   23.85    1.56
   1  13  -2   -0.45    0.38
   1 -13  -2    0.48    0.55
  -1  13   2   -0.18    0.43
  -1 -13   2   -0.10    0.35
   0  13  -2   12.61    1.44
   0 -13  -2   10.93    1.33
   0  13   2   11.37    1.31
   0 -13   2   12.69    0.85
  -1  13  -2   18.72    1.66
  -1 -13  -2   17.17    1.65
   1  13   2   19.66    1.72
  -2 -13  -2   35.33    2.44
   2  13   2   35.34    2.35
   2 -13   2   33.95    2.15
  -3 -13  -2   22.43    2.23
   3  13   2   22.64    2.15
   3 -13   2   20.75    1.87
  -4 -13  -2   22.23    2.24
   4  13   2   19.11    2.04
   4 -13   2   20.74    1.81
  -5 -13  -2    7.27    1.71
   5  13   2    9.90    1.76
   5 -13   2    9.12    1.29
  -6 -13  -2    3.02    1.33
   6  13   2    4.18    1.37
   6 -13   2    4.94    1.09
  -7 -13  -2    0.98    1.01
   7  13   2   -0.06    0.69
   8  14  -2   10.60    1.62
   8 -14  -2   10.16    1.67
  -8 -14   2    7.49    2.09
   7  14  -2    7.39    1.43
   7 -14  -2    6.50    1.30
  -7 -14   2    5.09    1.58
   6  14  -2    1.09    0.75
   6 -14  -2    0.07    0.54
  -6 -14   2    1.08    1.04
   5  14  -2    6.33    1.45
   5 -14  -2    6.36    1.26
  -5 -14   2    6.79    1.57
   4  14  -2   17.42    1.99
   4 -14  -2   18.39    1.84
  -4 -14   2   14.95    1.81
   3  14  -2    8.12    1.54
   3 -14  -2    9.94    1.37
  -3  14   2    9.45    1.08
  -3 -14   2    9.20    1.37
   2  14  -2   17.65    1.78
   2 -14  -2   15.73    1.58
  -2  14   2   17.77    1.44
  -2 -14   2   18.22    1.44
   1  14  -2   15.46    1.60
   1 -14  -2   16.36    1.61
  -1  14   2   16.10    1.47
  -1 -14   2   17.19    1.22
   0  14  -2    7.85    1.27
   0 -14  -2    7.34    1.26
   0  14   2    6.44    1.17
   0 -14   2    6.36    0.73
  -1  14  -2    1.90    0.80
  -1 -14  -2    1.53    0.81
   1  14   2    0.78    0.64
  -2 -14  -2   11.56    1.81
   2  14   2   15.04    1.79
   2 -14   2   13.97    1.60
  -3 -14  -2   51.86    3.14
   3  14   2   53.64    3.15
   3 -14   2   57.24    2.88
  -4 -14  -2    5.29    1.46
   4  14   2    3.31    1.15
   4 -14   2    3.68    1.00
  -5 -14  -2    1.16    1.03
   5  14   2    1.93    1.04
   5 -14   2    2.53    0.83
  -6 -14  -2    5.83    1.61
   6  14   2    5.07    1.48
  -7 -14  -2   -0.03    0.93
   7  14   2    0.69    0.86
   8  15  -2    0.79    0.63
   8 -15  -2    0.94    0.83
  -8 -15   2    1.73    1.23
   7  15  -2    7.68    1.49
   7 -15  -2    8.90    1.59
  -7 -15   2    6.11    1.82
   6  15  -2    2.38    0.96
   6 -15  -2    2.07    0.86
  -6 -15   2    2.52    1.24
   5  15  -2    0.59    0.67
   5 -15  -2    0.07    0.58
  -5 -15   2   -0.46    0.71
   4  15  -2   19.41    2.04
   4 -15  -2   22.81    1.98
  -4 -15   2   19.85    2.02
   3  15  -2  108.14    4.21
   3 -15  -2  112.62    3.90
  -3  15   2  114.92    3.37
  -3 -15   2  106.64    3.61
   2  15  -2    1.69    0.89
   2 -15  -2    2.86    0.94
  -2  15   2    1.39    0.69
  -2 -15   2    1.96    0.75
   1  15  -2    0.31    0.58
   1 -15  -2   -0.51    0.47
  -1  15   2    0.24    0.53
  -1 -15   2   -0.16    0.37
   0  15  -2   17.71    1.75
   0 -15  -2   18.51    1.79
   0  15   2   18.50    1.73
  -1  15  -2   17.63    1.84
  -1 -15  -2   18.28    1.91
   1  15   2   15.87    1.74
  -2  15  -2   93.21    3.70
  -2 -15  -2   88.83    3.84
   2  15   2   85.87    3.79
   2 -15   2   86.67    3.57
  -3 -15  -2   27.54    2.41
   3  15   2   28.12    2.50
   3 -15   2   29.02    2.20
  -4 -15  -2   -0.01    0.76
   4  15   2    1.87    0.92
   4 -15   2    0.86    0.61
  -5 -15  -2    0.83    1.01
   5  15   2    1.60    1.16
   5 -15   2    3.18    0.97
  -6 -15  -2    0.98    1.07
   6  15   2    1.88    1.05
  -7 -15  -2    2.09    1.33
   7  15   2    0.67    0.86
   7  16  -2   12.41    1.82
   7 -16  -2   12.35    1.78
  -7 -16   2   10.44    2.14
   6  16  -2    0.18    0.64
   6 -16  -2    0.81    0.67
  -6 -16   2    0.23    0.90
   5  16  -2    2.53    1.12
   5 -16  -2    2.44    0.93
  -5 -16   2    1.08    0.91
   4  16  -2    0.87    0.80
   4 -16  -2    2.20    0.86
  -4 -16   2    0.86    0.79
   3  16  -2   11.76    1.71
   3 -16  -2   10.60    1.43
  -3  16   2    7.91    1.10
  -3 -16   2   10.00    1.39
   2  16  -2    2.47    0.98
   2 -16  -2    1.49    0.85
  -2  16   2    1.15    0.68
  -2 -16   2    2.00    0.78
   1  16  -2   28.67    2.27
   1 -16  -2   27.49    2.12
  -1  16   2   32.96    2.17
  -1 -16   2   29.98    1.68
   0  16  -2    4.00    1.17
   0 -16  -2    5.64    1.28
   0  16   2    4.67    1.19
  -1  16  -2    7.17    1.40
  -1 -16  -2    8.09    1.51
   1  16   2    9.49    1.52
  -2  16  -2    1.90    0.84
  -2 -16  -2    0.43    0.80
   2  16   2   -0.54    0.68
   2 -16   2    0.65    0.69
  -3 -16  -2    0.50    0.83
   3  16   2   -0.63    0.66
   3 -16   2    0.08    0.47
  -4 -16  -2    3.38    1.27
   4  16   2    2.59    1.13
   4 -16   2    4.19    1.08
  -5 -16  -2    3.32    1.32
   5  16   2    1.48    0.98
   5 -16   2    2.96    0.94
  -6 -16  -2    0.65    1.14
   6  16   2    0.23    0.75
   7  17  -2    0.97    0.87
  -7 -17   2    0.46    1.12
   6  17  -2   11.40    1.81
   6 -17  -2   11.67    1.63
  -6 -17   2   12.30    2.08
   5  17  -2    3.41    1.15
   5 -17  -2    2.89    0.97
  -5 -17   2    3.16    1.25
   4  17  -2    0.37    0.71
   4 -17  -2   -0.47    0.53
  -4 -17   2    0.10    0.75
   3  17  -2    2.14    0.94
   3 -17  -2    1.57    0.80
  -3  17   2    2.83    0.82
  -3 -17   2    1.28    0.81
   2  17  -2   21.36    2.07
   2 -17  -2   23.12    2.00
  -2  17   2   25.44    1.88
  -2 -17   2   23.70    1.73
   1  17  -2    2.08    0.91
   1 -17  -2    1.67    0.95
  -1  17   2    3.45    1.07
   0  17  -2   69.44    3.48
   0 -17  -2   75.34    3.47
   0  17   2   72.02    3.38
  -1  17  -2   24.64    2.18
  -1 -17  -2   25.92    2.25
   1  17   2   25.83    2.24
  -2  17  -2    1.38    0.85
  -2 -17  -2    1.05    0.79
   2  17   2    0.83    0.86
   2 -17   2    0.17    0.60
  -3 -17  -2    9.91    1.78
   3  17   2    9.67    1.73
   3 -17   2   10.81    1.49
  -4 -17  -2    7.50    1.75
   4  17   2    7.14    1.65
   4 -17   2    6.77    1.22
  -5 -17  -2   13.95    2.21
   5  17   2   14.36    2.15
   5 -17   2   13.97    1.63
  -6 -17  -2   13.52    2.44
   6  17   2   15.58    2.21
   6  18  -2    7.69    1.63
   6 -18  -2    3.74    1.18
  -6 -18   2    5.45    1.66
   5  18  -2    0.54    0.79
   5 -18  -2    0.68    0.59
  -5 -18   2    0.06    0.80
   4  18  -2    0.90    0.77
   4 -18  -2    0.20    0.57
  -4 -18   2   -0.32    0.68
   3  18  -2    2.93    1.16
   3 -18  -2    1.93    0.89
  -3  18   2    1.57    0.61
  -3 -18   2    1.36    0.85
   2  18  -2   -0.52    0.54
   2 -18  -2   -0.07    0.56
  -2  18   2    0.12    0.50
   1  18  -2   33.67    2.61
   1 -18  -2   35.08    2.49
  -1  18   2   36.55    2.48
   0  18  -2   15.47    1.92
   0 -18  -2   18.38    2.01
   0  18   2   17.33    1.92
  -1  18  -2    8.52    1.49
  -1 -18  -2    7.14    1.51
   1  18   2    6.76    1.42
  -2  18  -2    3.23    1.08
  -2 -18  -2    2.54    1.17
   2  18   2    2.57    1.06
   2 -18   2    2.15    0.90
  -3 -18  -2    2.40    1.12
   3  18   2    1.65    1.01
   3 -18   2    3.30    1.06
  -4 -18  -2    4.20    1.41
   4  18   2    5.45    1.55
   4 -18   2    4.54    1.14
  -5 -18  -2    1.67    1.28
   5  18   2    0.81    0.80
   5 -18   2    0.88    0.66
   6  19  -2   -0.95    0.69
  -6 -19   2    0.79    0.95
   5  19  -2   22.22    2.46
   5 -19  -2   23.24    2.15
  -5 -19   2   25.48    2.46
   4  19  -2    3.24    1.15
   4 -19  -2    3.15    1.05
  -4 -19   2    3.92    1.23
   3  19  -2    2.63    1.10
   3 -19  -2    2.38    0.91
  -3 -19   2    1.88    0.89
   2  19  -2   19.12    2.20
   2 -19  -2   21.39    2.09
  -2  19   2   21.89    1.94
   1  19  -2   10.11    1.69
   1 -19  -2   11.41    1.64
  -1  19   2   10.52    1.55
   0  19  -2   11.52    1.75
   0 -19  -2   12.87    1.84
   0  19   2   13.43    1.78
  -1  19  -2   54.48    3.30
  -1 -19  -2   50.60    3.18
   1  19   2   52.13    3.24
  -2  19  -2   14.10    1.94
  -2 -19  -2   15.43    2.13
   2  19   2   13.43    1.95
   2 -19   2   13.76    1.74
  -3 -19  -2    0.67    0.89
   3  19   2   -0.39    0.68
   3 -19   2    0.19    0.49
  -4 -19  -2   37.60    3.18
   4  19   2   35.78    3.05
   4 -19   2   34.51    2.56
  -5 -19  -2    0.96    1.23
   5  19   2    0.29    0.80
   5  20  -2    8.99    1.78
  -5 -20   2    9.84    1.89
   4  20  -2    0.36    0.78
   4 -20  -2   -0.39    0.55
  -4 -20   2    1.22    0.87
   3  20  -2    4.64    1.51
   3 -20  -2    5.20    1.38
   2  20  -2    9.99    1.84
   2 -20  -2    7.81    1.59
  -2  20   2    9.30    1.48
   1  20  -2    1.60    0.99
   1 -20  -2    0.82    0.83
  -1  20   2    1.49    0.91
   0  20  -2    2.17    1.01
   0 -20  -2    1.64    0.98
   0  20   2    4.62    1.41
  -1  20  -2    4.78    1.37
  -1 -20  -2    8.20    1.76
   1  20   2    7.93    1.67
  -2  20  -2    1.00    0.90
  -2 -20  -2    0.82    0.97
   2  20   2    0.69    0.82
   2 -20   2    0.30    0.60
  -3 -20  -2   11.35    2.10
   3  20   2   10.22    1.89
   3 -20   2   10.64    1.53
  -4 -20  -2   -0.95    0.79
   4  20   2   -0.65    0.68
   4 -20   2   -0.29    0.47
   4  21  -2    3.14    1.26
   3  21  -2   14.33    2.08
   3 -21  -2   12.25    1.77
   2  21  -2    0.21    0.73
   2 -21  -2   -0.22    0.64
  -2  21   2    0.73    0.65
   1  21  -2    7.68    1.61
   1 -21  -2    6.48    1.53
  -1  21   2    7.95    1.53
   0  21  -2   17.85    2.19
   0 -21  -2   19.24    2.29
   0  21   2   18.22    2.19
  -1  21  -2    0.95    0.90
  -1 -21  -2    2.71    1.12
   1  21   2    0.65    0.86
  -2  21  -2    2.93    1.15
  -2 -21  -2    1.23    1.06
   2  21   2    0.80    0.88
   2 -21   2    1.11    0.71
  -3 -21  -2    9.23    2.03
   3  21   2    6.77    1.77
   3 -21   2    6.11    1.26
   3  22  -2   -0.25    0.75
   3 -22  -2    0.44    0.63
   2  22  -2    2.88    1.14
   2 -22  -2    3.36    1.20
  -2  22   2    1.30    0.76
   1  22  -2   21.90    2.39
   1 -22  -2   21.31    2.25
  -1  22   2   21.25    2.26
   0  22  -2    0.99    0.79
   0 -22  -2    1.51    1.00
   0  22   2    1.31    0.99
  -1  22  -2    0.53    0.76
  -1 -22  -2    0.86    0.92
   1  22   2   -0.32    0.67
  -2  22  -2   12.23    1.89
  -2 -22  -2   16.71    2.38
   2  22   2   13.23    2.05
   2 -22   2   14.67    1.91
   2  23  -2    0.54    0.82
   2 -23  -2    1.11    0.92
   1  23  -2   -0.47    0.63
   1 -23  -2    0.75    0.88
  -1  23   2    0.98    0.82
   0  23  -2    0.91    0.76
   0 -23  -2    0.49    0.95
   0  23   2    0.71    0.72
  -1  23  -2   -0.10    0.65
  -1 -23  -2    0.56    1.00
   1  23   2    0.46    0.75
  10   0  -3   -0.29    1.03
   9   0  -3    0.63    0.87
   8   0  -3   -0.10    0.77
   7   0  -3    0.94    0.78
   6   0  -3   -0.45    0.45
   5   0  -3    0.46    0.55
  -5   0   3    0.05    0.14
   4   0  -3    0.13    0.49
  -4   0   3    0.28    0.23
   3   0  -3    0.10    0.33
  -3   0   3   -0.07    0.16
   2   0  -3    0.73    0.45
  -2   0   3    1.09    0.44
   1   0  -3    0.43    0.32
  -1   0   3    0.29    0.32
   0   0  -3    0.40    0.31
   0   0   3    0.01    0.37
  -1   0  -3    0.12    0.26
   1   0   3   -0.07    0.34
  -2   0  -3    0.04    0.27
   2   0   3    0.10    0.34
  -3   0  -3    0.46    0.35
   3   0   3    0.12    0.48
  -4   0  -3    1.01    0.49
   4   0   3   -0.32    0.46
  -5   0  -3   -0.34    0.44
   5   0   3    0.23    0.62
  -6   0  -3   -0.52    0.57
   6   0   3   -0.01    0.75
  -7   0  -3    0.11    0.52
   7   0   3    0.50    0.73
  -8   0  -3   -0.30    0.52
   8   0   3    1.08    0.85
  10   1  -3   12.38    2.33
  10  -1  -3   13.23    2.22
   9   1  -3    5.35    1.68
   9  -1  -3    5.03    1.67
   8   1  -3   35.28    2.84
   8  -1  -3   35.67    2.87
   7   1  -3  135.67    4.74
   7  -1  -3  137.03    4.73
   6   1  -3   22.67    1.94
   6   1  -3   24.29    1.09
   6  -1  -3   22.16    1.91
   5   1  -3    6.52    1.15
   5   1  -3    7.47    0.67
   5  -1  -3    5.72    1.09
  -5  -1   3    7.63    0.66
   4   1  -3  356.00    5.82
   4  -1  -3  358.58    5.92
  -4   1   3  343.56    3.27
  -4  -1   3  347.21    4.00
   3   1  -3   12.87    1.11
   3  -1  -3   13.04    1.15
  -3   1   3   11.63    0.73
  -3  -1   3   11.61    0.80
   2   1  -3  681.54    6.58
   2  -1  -3  680.84    6.87
  -2   1   3  688.34    5.64
  -2  -1   3  667.73    5.94
   1   1  -3   92.63    2.23
   1  -1  -3   92.46    2.39
  -1   1   3   94.01    2.31
  -1  -1   3   89.89    2.33
   0   1  -3  492.98    4.74
   0  -1  -3  494.34    5.28
   0   1   3  479.29    5.58
   0  -1   3  478.99    5.67
  -1   1  -3  143.19    2.57
  -1  -1  -3  145.59    2.93
   1   1   3  145.95    3.35
   1  -1   3  134.56    3.24
  -2   1  -3   11.60    0.85
  -2  -1  -3   11.62    0.97
   2   1   3   10.30    1.10
   2  -1   3   10.49    1.09
  -3   1  -3   74.06    2.21
  -3  -1  -3   76.86    2.48
   3   1   3   78.17    2.87
   3  -1   3   74.12    2.80
  -4   1  -3   36.44    1.78
  -4  -1  -3   38.39    1.97
   4   1   3   38.55    2.25
   4  -1   3   38.58    2.22
  -5   1  -3    9.69    1.21
  -5  -1  -3    9.57    1.31
   5   1   3    9.97    1.43
   5  -1   3    9.55    1.37
  -6   1  -3   59.28    2.76
  -6  -1  -3   59.15    2.91
   6   1   3   60.25    3.17
   6  -1   3   61.19    3.15
  -7   1  -3    3.59    1.04
  -7  -1  -3    4.55    1.18
   7   1   3    4.82    1.42
   7  -1   3    2.50    0.99
  -8   1  -3   16.57    1.76
  -8  -1  -3   17.77    1.94
   8   1   3   17.47    2.04
   8  -1   3   17.79    1.96
  10   2  -3    1.39    1.19
  10  -2  -3    1.79    1.16
   9   2  -3    0.81    0.87
   9  -2  -3    1.81    1.09
   8   2  -3   78.83    3.99
   8  -2  -3   80.80    3.99
   7   2  -3    0.92    0.89
   7  -2  -3    0.19    0.73
   6   2  -3   19.74    1.84
   6   2  -3   21.63    1.17
   6  -2  -3   19.83    1.82
   5   2  -3   42.52    2.30
   5   2  -3   42.11    1.55
   5  -2  -3   39.60    2.24
   4   2  -3  163.60    3.97
   4   2  -3  169.93    3.04
   4  -2  -3  170.37    4.15
  -4  -2   3  164.31    2.98
   3   2  -3   39.31    1.80
   3  -2  -3   39.28    1.90
  -3   2   3   40.54    1.22
  -3  -2   3   38.46    1.48
   2   2  -3  550.25    5.82
   2  -2  -3  557.74    6.38
  -2   2   3  548.09    4.95
  -2  -2   3  528.71    5.52
   1   2  -3  126.45    2.50
   1  -2  -3  123.78    2.86
  -1   2   3  125.40    2.65
  -1  -2   3  122.39    2.79
   0   2  -3   48.05    1.42
   0  -2  -3   46.19    1.74
   0   2   3   49.91    1.87
   0  -2   3   49.68    1.90
  -1   2  -3  706.44    5.27
  -1  -2  -3  688.15    6.64
   1   2   3  685.40    7.24
   1  -2   3  700.49    7.38
  -2   2  -3  156.41    2.69
  -2  -2  -3  158.89    3.39
   2   2   3  156.96    3.76
   2  -2   3  156.49    3.75
  -3   2  -3  265.94    3.93
  -3  -2  -3  272.46    4.77
   3   2   3  263.76    5.23
   3  -2   3  282.55    5.34
  -4   2  -3   98.78    2.72
  -4  -2  -3  100.41    3.19
   4   2   3   98.17    3.46
   4  -2   3   99.48    3.42
  -5   2  -3    7.67    1.04
  -5  -2  -3    6.46    1.24
   5   2   3    9.22    1.43
   5  -2   3    8.43    1.35
  -6   2  -3  157.05    4.24
  -6  -2  -3  160.00    4.74
   6   2   3  159.35    5.00
   6  -2   3  162.02    4.87
  -7   2  -3   54.51    2.78
  -7  -2  -3   55.93    3.08
   7   2   3   57.49    3.27
   7  -2   3   58.23    3.14
  -8  -2  -3    4.47    1.31
   8   2   3    3.51    1.18
   8  -2   3    2.74    0.98
  10   3  -3    3.74    1.48
  10  -3  -3    4.14    1.61
 -10  -3   3    2.29    1.51
   9   3  -3    1.86    1.13
   9  -3  -3    2.95    1.25
   8   3  -3   11.92    2.07
   8  -3  -3   15.02    2.01
   7   3  -3   36.28    2.63
   7  -3  -3   35.65    2.55
   6   3  -3   51.69    2.78
   6   3  -3   55.17    1.96
   6  -3  -3   51.31    2.76
   5   3  -3   11.19    1.39
   5   3  -3   11.88    0.97
   5  -3  -3   10.05    1.29
   4   3  -3    4.86    0.98
   4   3  -3    4.63    0.72
   4  -3  -3    4.02    1.00
   3   3  -3  160.51    3.52
   3   3  -3  167.94    3.22
   3  -3  -3  164.83    3.82
  -3   3   3  163.12    2.31
  -3  -3   3  161.86    3.15
   2   3  -3   59.34    1.94
   2  -3  -3   61.85    2.25
  -2   3   3   60.14    1.69
  -2  -3   3   58.85    1.96
   1   3  -3    0.19    0.23
   1  -3  -3    0.35    0.32
  -1   3   3    0.47    0.33
  -1  -3   3    0.25    0.29
   0   3  -3   36.32    1.17
   0  -3  -3   34.71    1.58
   0   3   3   33.65    1.55
   0  -3   3   32.71    1.59
  -1   3  -3   35.72    1.11
  -1  -3  -3   33.39    1.61
   1   3   3   33.49    1.73
   1  -3   3   32.37    1.69
  -2   3  -3  216.53    2.91
  -2  -3  -3  209.95    4.07
   2   3   3  207.80    4.37
   2  -3   3  207.80    4.35
  -3   3  -3  447.13    4.79
  -3  -3  -3  450.87    6.35
   3   3   3  428.49    6.71
   3  -3   3  440.36    6.66
  -4   3  -3   84.69    2.41
  -4  -3  -3   84.72    3.05
   4   3   3   79.26    3.18
   4  -3   3   85.77    3.19
  -5   3  -3    7.94    1.00
  -5  -3  -3    6.95    1.32
   5   3   3   10.14    1.52
   5  -3   3    8.78    1.34
  -6   3  -3   17.09    1.48
  -6  -3  -3   18.35    1.87
   6   3   3   17.48    2.00
   6  -3   3   19.22    1.89
  -7   3  -3   10.90    1.28
  -7  -3  -3   12.23    1.74
   7   3   3   12.48    1.87
   7  -3   3   15.36    1.77
  -8  -3  -3    0.20    0.68
   8   3   3    0.52    0.82
   8  -3   3   -0.31    0.52
  10   4  -3    7.79    2.07
  10  -4  -3    6.37    1.96
 -10  -4   3    8.91    2.32
   9   4  -3   18.24    2.43
   9  -4  -3   19.67    2.41
   8   4  -3   -0.56    0.86
   8  -4  -3    0.59    0.83
   7   4  -3   15.50    1.89
   7  -4  -3   14.27    1.80
   6   4  -3    7.96    1.39
   6   4  -3    8.16    0.92
   6  -4  -3    6.66    1.27
   5   4  -3  127.99    3.91
   5   4  -3  136.83    3.17
   5  -4  -3  125.70    3.93
   4   4  -3  977.83    9.62
   4   4  -3  997.71    8.30
   4  -4  -3  962.97    9.98
   3   4  -3   11.92    1.08
   3   4  -3   12.83    1.03
   3  -4  -3   10.88    1.15
  -3   4   3   12.18    0.70
   2   4  -3  297.71    4.20
   2  -4  -3  302.33    4.97
  -2   4   3  302.05    3.69
  -2  -4   3  306.03    4.59
   1   4  -3   10.89    0.75
   1  -4  -3   10.89    1.02
  -1   4   3   10.60    0.89
  -1  -4   3   10.70    0.94
   0   4  -3   83.35    1.62
   0  -4  -3   82.34    2.50
   0   4   3   83.50    2.44
   0  -4   3   81.58    2.53
  -1   4  -3  104.17    1.64
  -1  -4  -3   97.93    2.78
   1   4   3   97.13    2.84
   1  -4   3  101.71    2.95
  -2   4  -3  482.03    3.90
  -2  -4  -3  478.23    6.36
   2   4   3  460.40    6.58
   2  -4   3  468.33    6.57
  -3   4  -3   18.75    0.97
  -3  -4  -3   17.47    1.47
   3   4   3   15.24    1.49
   3  -4   3   16.83    1.49
  -4   4  -3   31.78    1.43
  -4  -4  -3   28.65    1.96
   4   4   3   29.42    2.09
   4  -4   3   30.47    1.99
  -5   4  -3   10.45    1.02
  -5  -4  -3    8.77    1.46
   5   4   3   10.29    1.57
   5  -4   3    9.43    1.36
  -6   4  -3    7.37    0.94
  -6  -4  -3    5.46    1.28
   6   4   3    6.55    1.54
   6  -4   3    7.27    1.32
  -7  -4  -3   -0.28    0.62
   7   4   3    0.58    0.79
   7  -4   3    0.56    0.76
  -8  -4  -3    3.30    1.17
   8   4   3    2.35    1.05
   8  -4   3    3.39    1.10
   9   5  -3    3.84    1.41
   9  -5  -3    5.06    1.65
  -9  -5   3    4.18    1.58
   8   5  -3    7.48    1.72
   8  -5  -3    4.22    1.33
   7   5  -3    8.10    1.55
   7   5  -3    9.56    1.01
   7  -5  -3    9.17    1.50
   6   5  -3    8.34    1.42
   6   5  -3    9.61    1.08
   6  -5  -3    9.26    1.40
   5   5  -3  140.30    4.11
   5   5  -3  145.51    3.46
   5  -5  -3  137.81    4.15
   4   5  -3   10.37    1.27
   4   5  -3    8.54    0.99
   4  -5  -3    8.74    1.17
   3   5  -3   20.10    1.34
   3   5  -3   21.14    1.34
   3  -5  -3   19.70    1.46
  -3   5   3   19.88    0.87
   2   5  -3   21.53    1.21
   2   5  -3   23.35    1.41
   2  -5  -3   20.67    1.45
  -2   5   3   21.22    1.10
  -2  -5   3   21.06    1.34
   1   5  -3   11.52    0.74
   1  -5  -3   10.40    1.03
  -1   5   3   10.53    0.90
  -1  -5   3   10.63    0.99
   0   5  -3   36.45    1.00
   0  -5  -3   34.75    1.73
   0   5   3   34.47    1.64
   0  -5   3   36.12    1.76
  -1  -5  -3   19.10    1.37
   1   5   3   17.38    1.32
   1  -5   3   18.15    1.34
  -2  -5  -3   86.21    2.87
   2   5   3   90.07    3.02
   2  -5   3   94.08    3.05
  -3   5  -3  386.49    3.81
  -3  -5  -3  378.69    6.25
   3   5   3  368.62    6.43
   3  -5   3  385.68    6.36
  -4   5  -3    0.11    0.23
  -4  -5  -3    0.17    0.58
   4   5   3    0.65    0.67
   4  -5   3    0.16    0.48
  -5   5  -3   17.66    1.20
  -5  -5  -3   15.13    1.70
   5   5   3   15.98    1.81
   5  -5   3   17.20    1.67
  -6  -5  -3    1.47    0.83
   6   5   3    0.70    0.84
   6  -5   3    2.63    0.93
  -7  -5  -3    8.59    1.65
   7   5   3    5.39    1.47
   7  -5   3    6.49    1.32
  -8  -5  -3    7.33    1.61
   8   5   3    5.34    1.45
   8  -5   3    3.65    1.17
   9   6  -3    0.10    0.88
   9  -6  -3    1.30    1.00
  -9  -6   3    0.16    1.17
   8   6  -3   21.04    2.29
   8  -6  -3   21.65    2.25
  -8  -6   3   21.71    2.53
   7   6  -3   15.62    1.93
   7   6  -3   15.65    1.36
   7  -6  -3   13.38    1.75
   6   6  -3    4.67    1.25
   6   6  -3    4.17    0.88
   6  -6  -3    4.85    1.17
   5   6  -3    6.39    1.20
   5   6  -3    5.38    0.90
   5  -6  -3    4.63    1.08
   4   6  -3   71.35    2.71
   4   6  -3   72.50    2.53
   4  -6  -3   73.02    2.90
   3   6  -3    3.88    0.75
   3   6  -3    5.15    0.81
   3  -6  -3    3.85    0.87
  -3   6   3    4.99    0.53
   2   6  -3  439.00    5.09
   2   6  -3  441.96    6.03
   2  -6  -3  417.49    6.16
  -2   6   3  437.33    4.69
   1   6  -3   29.52    1.13
   1  -6  -3   28.94    1.67
  -1   6   3   28.30    1.41
  -1  -6   3   27.96    1.57
   0  -6  -3   68.78    2.49
   0   6   3   69.08    2.33
   0  -6   3   67.53    2.45
  -1  -6  -3   64.77    2.48
   1   6   3   63.87    2.43
   1  -6   3   66.01    2.50
  -2  -6  -3    1.85    0.66
   2   6   3    1.41    0.66
   2  -6   3    1.61    0.59
  -3  -6  -3   40.62    2.25
   3   6   3   40.20    2.32
   3  -6   3   41.44    2.21
  -4   6  -3    3.45    0.45
  -4  -6  -3    3.02    0.95
   4   6   3    3.55    1.12
   4  -6   3    2.74    0.84
  -5  -6  -3   10.04    1.52
   5   6   3   10.92    1.65
   5  -6   3   10.42    1.40
  -6  -6  -3   23.52    2.19
   6   6   3   20.99    2.14
   6  -6   3   21.95    1.92
  -7  -6  -3   11.79    1.86
   7   6   3   12.05    1.84
   7  -6   3    8.69    1.50
  -8  -6  -3    0.31    0.72
   8   6   3   -0.86    0.54
   9  -7  -3   13.06    2.04
  -9  -7   3   16.04    2.48
   8   7  -3    6.28    1.67
   8  -7  -3    4.71    1.52
  -8  -7   3    4.93    1.54
   7   7  -3    5.81    1.40
   7   7  -3    6.82    1.04
   7  -7  -3    6.50    1.45
  -7  -7   3    6.94    1.69
   6   7  -3    1.21    0.80
   6   7  -3    0.28    0.43
   6  -7  -3    0.93    0.74
   5   7  -3   12.88    1.54
   5   7  -3   13.69    1.32
   5  -7  -3   13.89    1.52
   4   7  -3   33.13    1.96
   4   7  -3   35.66    1.91
   4  -7  -3   31.26    2.00
   3   7  -3   45.43    1.97
   3   7  -3   45.94    2.12
   3  -7  -3   44.87    2.23
  -3   7   3   46.64    1.41
   2   7  -3   43.17    1.66
   2   7  -3   42.88    2.03
   2  -7  -3   40.20    2.07
  -2   7   3   41.91    1.58
   1   7  -3   31.61    1.18
   1   7  -3   31.43    1.77
   1  -7  -3   32.64    1.84
  -1   7   3   30.40    1.53
  -1  -7   3   29.56    1.70
   0  -7  -3   -0.07    0.41
   0   7   3   -0.08    0.38
   0  -7   3    0.11    0.33
  -1  -7  -3   37.42    2.01
   1   7   3   34.43    1.89
   1  -7   3   35.94    1.94
  -2  -7  -3    0.40    0.54
   2   7   3    0.11    0.46
   2  -7   3   -0.13    0.38
  -3  -7  -3   34.77    2.18
   3   7   3   33.92    2.17
   3  -7   3   35.41    2.09
  -4  -7  -3   12.53    1.58
   4   7   3   10.41    1.51
   4  -7   3   11.27    1.38
  -5  -7  -3    3.94    1.28
   5   7   3    4.10    1.30
   5  -7   3    2.58    0.93
  -6  -7  -3   10.13    1.66
   6   7   3    9.08    1.67
   6  -7   3    8.32    1.38
  -7  -7  -3    0.97    0.95
   7   7   3    0.44    0.83
   7  -7   3    0.03    0.65
  -8  -7  -3    6.26    1.63
   8   7   3    5.85    1.45
   9  -8  -3   19.71    2.44
  -9  -8   3   18.72    2.66
   8  -8  -3   -0.07    0.71
  -8  -8   3    0.88    1.00
   7   8  -3   77.34    3.78
   7   8  -3   74.89    3.06
   7  -8  -3   79.45    3.77
  -7  -8   3   74.51    3.77
   6   8  -3  122.43    4.35
   6   8  -3  119.58    3.75
   6  -8  -3  119.23    4.29
  -6  -8   3  114.48    4.25
   5   8  -3   50.77    2.64
   5   8  -3   49.74    2.40
   5  -8  -3   49.45    2.68
   4   8  -3  355.01    6.04
   4   8  -3  350.27    6.00
   4  -8  -3  339.05    6.36
   3   8  -3  261.34    4.64
   3   8  -3  262.48    5.11
   3  -8  -3  243.80    5.16
  -3   8   3  256.69    3.43
   2   8  -3   45.04    1.72
   2   8  -3   43.47    2.14
   2  -8  -3   40.70    2.13
  -2   8   3   43.60    1.67
   1   8  -3  891.01    9.29
   1  -8  -3  878.05    9.28
  -1   8   3  885.23    8.01
  -1  -8   3  875.19    5.99
  -1  -8   3  885.17    9.23
   0  -8  -3  352.40    5.93
   0   8   3  343.90    5.43
   0  -8   3  347.40    5.86
  -1  -8  -3  131.82    3.75
   1   8   3  136.26    3.70
   1  -8   3  130.90    3.69
  -2  -8  -3  633.27    8.42
   2   8   3  643.81    8.49
   2  -8   3  653.33    8.41
  -3  -8  -3  148.91    4.36
   3   8   3  152.59    4.46
   3  -8   3  154.82    4.27
  -4  -8  -3  110.76    4.02
   4   8   3  104.01    3.94
   4  -8   3  110.60    3.77
  -5  -8  -3  236.77    6.13
   5   8   3  251.24    6.38
   5  -8   3  251.15    5.88
  -6  -8  -3   38.83    2.85
   6   8   3   35.52    2.74
   6  -8   3   38.44    2.53
  -7  -8  -3   24.67    2.55
   7   8   3   24.04    2.45
   7  -8   3   24.50    2.18
  -8  -8  -3   52.84    3.70
   8   8   3   55.09    3.56
   9  -9  -3   15.25    2.18
  -9  -9   3   15.92    2.52
   8  -9  -3   13.15    1.95
  -8  -9   3   17.02    2.35
   7   9  -3   17.91    1.67
   7  -9  -3   20.11    2.12
  -7  -9   3   19.47    2.25
   6   9  -3  105.60    3.69
   6  -9  -3  114.28    4.29
  -6  -9   3  112.50    4.25
   5   9  -3  118.34    3.97
   5   9  -3  116.09    3.76
   5  -9  -3  115.47    4.04
  -5  -9   3  115.05    3.92
   4   9  -3   11.74    1.35
   4   9  -3   12.29    1.35
   4  -9  -3   10.77    1.41
  -4  -9   3   11.07    1.37
   3   9  -3  137.64    3.44
   3   9  -3  129.19    3.77
   3  -9  -3  126.10    3.85
  -3   9   3  134.91    2.67
  -3  -9   3  128.95    3.35
   2   9  -3   11.72    1.26
   2  -9  -3    9.43    1.23
  -2   9   3   11.61    1.00
  -2  -9   3   10.75    0.96
   1   9  -3    0.23    0.50
   1  -9  -3    0.47    0.57
  -1   9   3   -0.38    0.40
  -1  -9   3   -0.12    0.32
   0  -9  -3  189.03    4.50
   0   9   3  185.75    4.16
   0  -9   3  181.91    4.40
  -1  -9  -3   51.20    2.52
   1   9   3   53.93    2.46
   1  -9   3   50.66    2.41
  -2  -9  -3    1.80    0.79
   2   9   3    1.16    0.77
   2  -9   3    1.73    0.67
  -3  -9  -3    0.40    0.66
   3   9   3    1.38    0.76
   3  -9   3    1.06    0.64
  -4  -9  -3   34.22    2.48
   4   9   3   35.64    2.54
   4  -9   3   32.32    2.19
  -5  -9  -3    9.87    1.71
   5   9   3   10.47    1.79
   5  -9   3   10.09    1.46
  -6  -9  -3    5.21    1.56
   6   9   3    4.02    1.33
   6  -9   3    4.20    1.23
  -7  -9  -3   27.41    2.76
   7   9   3   31.95    2.77
   7  -9   3   31.48    2.42
  -8  -9  -3    0.34    0.98
   8   9   3   -0.05    0.96
   9 -10  -3   13.79    2.13
  -9 -10   3   12.22    2.50
   8  10  -3   30.15    2.35
   8 -10  -3   30.22    2.70
  -8 -10   3   28.70    2.83
   7  10  -3    0.16    0.51
   7 -10  -3   -0.28    0.62
  -7 -10   3    0.12    0.85
   6  10  -3    6.69    1.20
   6 -10  -3    7.00    1.47
  -6 -10   3    6.81    1.56
   5  10  -3  109.77    3.80
   5 -10  -3  114.41    4.12
  -5 -10   3  110.49    3.92
   4  10  -3   18.11    1.65
   4 -10  -3   18.70    1.73
  -4 -10   3   16.04    1.57
   3  10  -3  117.37    3.75
   3 -10  -3  115.25    3.76
  -3  10   3  119.43    2.67
  -3 -10   3  116.64    3.24
   2  10  -3   52.78    2.54
   2 -10  -3   54.04    2.57
  -2  10   3   51.48    1.98
  -2 -10   3   50.34    1.89
   1  10  -3   10.18    1.27
   1 -10  -3    9.16    1.25
  -1  10   3    8.56    1.08
  -1 -10   3    7.70    0.74
   0 -10  -3   12.63    1.38
   0  10   3   11.05    1.27
   0 -10   3   12.15    1.33
  -1 -10  -3  201.75    4.91
   1  10   3  202.33    4.76
   1 -10   3  201.03    4.84
  -2 -10  -3    8.43    1.41
   2  10   3    7.73    1.30
   2 -10   3    7.30    1.16
  -3 -10  -3   98.85    3.81
   3  10   3   99.63    3.81
   3 -10   3  105.31    3.70
  -4 -10  -3   77.63    3.60
   4  10   3   82.57    3.72
   4 -10   3   87.86    3.53
  -5 -10  -3    0.09    0.83
   5  10   3    0.80    0.83
   5 -10   3    0.11    0.51
  -6 -10  -3   34.89    2.86
   6  10   3   39.93    2.99
   6 -10   3   37.43    2.53
  -7 -10  -3   16.90    2.35
   7  10   3   19.34    2.35
   7 -10   3   20.62    1.93
   8  11  -3    1.56    0.72
   8 -11  -3    0.22    0.86
  -8 -11   3    1.88    1.23
   7  11  -3   32.01    2.33
   7 -11  -3   29.45    2.52
  -7 -11   3   29.42    2.67
   6  11  -3   33.56    2.33
   6 -11  -3   32.91    2.51
  -6 -11   3   30.85    2.47
   5  11  -3    9.11    1.41
   5 -11  -3    6.16    1.41
  -5 -11   3   10.45    1.61
   4  11  -3   83.98    3.40
   4 -11  -3   83.12    3.43
  -4 -11   3   83.37    3.15
   3  11  -3   36.88    2.28
   3 -11  -3   36.44    2.27
  -3  11   3   37.56    1.64
  -3 -11   3   37.39    1.95
   2  11  -3   65.27    2.90
   2 -11  -3   61.24    2.80
  -2  11   3   62.34    2.29
  -2 -11   3   59.57    2.09
   1  11  -3    8.31    1.21
   1 -11  -3    8.12    1.21
  -1  11   3    6.21    1.00
  -1 -11   3    7.64    0.75
   0  11  -3  139.92    4.14
   0 -11  -3  134.06    4.08
   0  11   3  140.97    3.90
   0 -11   3  137.82    4.11
  -1 -11  -3   27.21    2.01
   1  11   3   26.77    1.94
   1 -11   3   29.83    2.01
  -2 -11  -3    1.58    0.83
   2  11   3    2.09    0.88
   2 -11   3    1.75    0.68
  -3 -11  -3   15.63    1.88
   3  11   3   14.38    1.77
   3 -11   3   13.80    1.57
  -4 -11  -3   46.69    2.95
   4  11   3   45.97    2.95
   4 -11   3   46.31    2.69
  -5 -11  -3    2.63    1.13
   5  11   3    2.21    1.07
   5 -11   3    2.28    0.90
  -6 -11  -3    9.60    1.89
   6  11   3   11.43    2.01
   6 -11   3   11.64    1.63
  -7 -11  -3    5.41    1.76
   7  11   3    8.33    1.76
   8  12  -3   18.90    1.93
   8 -12  -3   19.94    2.32
  -8 -12   3   18.01    2.48
   7  12  -3   15.60    1.76
   7 -12  -3   14.04    1.95
  -7 -12   3   12.54    2.14
   6  12  -3    3.01    1.00
   6 -12  -3    3.67    1.19
  -6 -12   3    2.38    1.11
   5  12  -3    5.34    1.25
   5 -12  -3    3.27    1.13
  -5 -12   3    6.22    1.42
   4  12  -3  110.67    4.05
   4 -12  -3  115.08    4.11
  -4 -12   3  110.38    3.67
   3  12  -3    0.85    0.65
   3 -12  -3    2.22    0.83
  -3  12   3    1.19    0.50
  -3 -12   3    1.82    0.74
   2  12  -3   33.63    2.23
   2 -12  -3   32.35    2.18
  -2  12   3   34.11    1.80
  -2 -12   3   34.38    1.68
   1  12  -3    9.04    1.32
   1 -12  -3    8.78    1.31
  -1  12   3    8.67    1.16
  -1 -12   3    9.59    0.81
   0  12  -3    6.24    1.17
   0 -12  -3    6.17    1.21
   0  12   3    4.64    1.06
   0 -12   3    5.41    1.06
  -1 -12  -3   34.55    2.34
   1  12   3   33.60    2.22
   1 -12   3   36.48    2.27
  -2 -12  -3   34.31    2.45
   2  12   3   37.24    2.44
   2 -12   3   37.02    2.35
  -3 -12  -3   50.47    3.07
   3  12   3   52.97    3.06
   3 -12   3   50.87    2.86
  -4 -12  -3    3.64    1.20
   4  12   3    5.31    1.42
   4 -12   3    4.53    1.20
  -5 -12  -3    0.31    0.84
   5  12   3   -0.44    0.71
   5 -12   3   -0.19    0.52
  -6 -12  -3   32.69    2.94
   6  12   3   30.88    2.86
   6 -12   3   31.07    2.38
  -7 -12  -3    8.96    2.03
   7  12   3    6.72    1.74
   8  13  -3    2.23    0.86
   8 -13  -3    2.84    1.19
  -8 -13   3    3.56    1.42
   7  13  -3    0.66    0.69
   7 -13  -3    0.60    0.85
  -7 -13   3    1.30    1.12
   6  13  -3   21.86    2.10
   6 -13  -3   23.55    2.23
  -6 -13   3   21.87    2.27
   5  13  -3  114.24    4.34
   5 -13  -3  112.08    4.34
  -5 -13   3  117.01    4.22
   4  13  -3    4.91    1.47
   4 -13  -3    5.42    1.52
  -4 -13   3    4.36    1.37
   3  13  -3  111.20    4.11
   3 -13  -3  111.10    3.99
  -3  13   3  112.04    3.06
  -3 -13   3  111.70    3.39
   2  13  -3    0.94    0.69
   2 -13  -3    0.98    0.69
  -2  13   3    1.70    0.63
  -2 -13   3    1.39    0.56
   1  13  -3    0.37    0.60
   1 -13  -3    0.36    0.64
  -1  13   3    0.31    0.56
   0  13  -3   46.09    2.63
   0 -13  -3   43.79    2.57
   0  13   3   45.29    2.45
   0 -13   3   42.84    2.50
  -1 -13  -3    6.67    1.44
   1  13   3   10.24    1.46
   1 -13   3    8.34    1.27
  -2 -13  -3   34.75    2.61
   2  13   3   35.81    2.57
   2 -13   3   35.77    2.43
  -3 -13  -3  466.67    8.77
   3  13   3  470.46    8.78
   3 -13   3  472.25    8.36
  -4 -13  -3    4.77    1.57
   4  13   3    8.58    1.60
   4 -13   3    5.35    1.20
  -5 -13  -3    5.44    1.72
   5  13   3    7.17    1.78
   5 -13   3    5.80    1.29
  -6 -13  -3   10.12    2.00
   6  13   3    7.99    1.77
   6 -13   3    7.85    1.35
  -7 -13  -3    0.74    1.15
   7  13   3    3.04    1.21
   8  14  -3    5.59    1.30
   8 -14  -3    4.29    1.35
  -8 -14   3    4.99    1.80
   7  14  -3    5.17    1.34
   7 -14  -3    4.67    1.47
  -7 -14   3    5.90    1.84
   6  14  -3   46.17    2.97
   6 -14  -3   45.93    3.02
  -6 -14   3   46.05    3.13
   5  14  -3    0.21    0.69
   5 -14  -3   -0.07    0.73
  -5 -14   3    0.89    0.85
   4  14  -3  638.06   10.16
   4 -14  -3  640.54    9.95
  -4 -14   3  632.95    8.91
   3  14  -3   53.49    3.05
   3 -14  -3   58.06    3.07
  -3  14   3   63.23    2.44
  -3 -14   3   57.12    2.56
   2  14  -3   28.53    2.27
   2 -14  -3   32.41    2.34
  -2  14   3   31.57    1.91
  -2 -14   3   30.23    1.67
   1  14  -3  195.55    5.41
   1 -14  -3  189.05    5.23
  -1  14   3  188.12    4.69
   0  14  -3   87.93    3.68
   0 -14  -3   89.79    3.71
   0  14   3   90.18    3.49
   0 -14   3   88.52    3.66
  -1 -14  -3   30.14    2.44
   1  14   3   31.62    2.31
   1 -14   3   28.89    2.19
  -2 -14  -3  545.18    9.39
   2  14   3  553.95    9.32
   2 -14   3  566.51    9.23
  -3 -14  -3   64.62    3.57
   3  14   3   66.21    3.57
   3 -14   3   67.19    3.37
  -4 -14  -3    7.65    1.74
   4  14   3   11.98    1.83
   4 -14   3   10.44    1.54
  -5 -14  -3   75.60    4.13
   5  14   3   81.78    4.30
   5 -14   3   77.19    3.64
  -6 -14  -3   13.68    2.28
   6  14   3   13.77    2.07
   6 -14   3   13.03    1.68
   7  15  -3   18.43    2.08
   7 -15  -3   19.53    2.27
  -7 -15   3   16.11    2.40
   6  15  -3   18.04    2.04
   6 -15  -3   20.28    2.20
  -6 -15   3   21.23    2.38
   5  15  -3    0.10    0.69
   5 -15  -3    0.24    0.63
  -5 -15   3   -0.46    0.75
   4  15  -3   27.13    2.47
   4 -15  -3   29.60    2.52
  -4 -15   3   23.96    2.17
   3  15  -3   28.84    2.39
   3 -15  -3   33.62    2.49
  -3  15   3   29.83    1.83
  -3 -15   3   28.23    1.95
   2  15  -3   20.26    2.06
   2 -15  -3   17.11    1.88
  -2  15   3   20.00    1.63
   1  15  -3   15.05    1.75
   1 -15  -3   12.25    1.67
  -1  15   3   13.74    1.56
   0  15  -3    2.87    1.01
   0 -15  -3    1.54    0.89
   0  15   3    0.92    0.71
  -1 -15  -3    7.26    1.60
   1  15   3    7.13    1.46
   1 -15   3    7.63    1.39
  -2 -15  -3   18.48    2.30
   2  15   3   15.96    2.11
   2 -15   3   21.24    2.10
  -3 -15  -3   75.18    3.88
   3  15   3   80.61    3.97
   3 -15   3   77.80    3.65
  -4 -15  -3    6.54    1.77
   4  15   3    7.71    1.77
   4 -15   3    6.93    1.35
  -5 -15  -3    1.20    0.98
   5  15   3    1.90    1.04
   5 -15   3    1.77    0.80
  -6 -15  -3    9.84    2.11
   6  15   3   11.61    1.96
   6 -15   3    9.63    1.52
   7  16  -3    8.61    1.54
   7 -16  -3    6.52    1.67
  -7 -16   3    6.27    1.73
   6  16  -3    7.62    1.52
   6 -16  -3    6.62    1.46
  -6 -16   3    5.43    1.62
   5  16  -3    9.31    1.66
   5 -16  -3    8.83    1.64
  -5 -16   3   10.35    1.68
   4  16  -3  111.93    4.62
   4 -16  -3  109.49    4.40
  -4 -16   3   99.15    3.80
   3  16  -3    9.08    1.65
   3 -16  -3    7.97    1.49
  -3 -16   3    6.93    1.22
   2  16  -3  116.79    4.59
   2 -16  -3  114.04    4.37
  -2  16   3  112.28    3.74
   1  16  -3    1.48    0.83
   1 -16  -3    3.87    1.25
  -1  16   3    1.40    0.76
   0  16  -3   47.74    2.96
   0 -16  -3   48.36    2.96
   0  16   3   48.06    2.78
  -1 -16  -3   66.57    3.50
   1  16   3   65.68    3.38
   1 -16   3   71.38    3.54
  -2 -16  -3   62.72    3.52
   2  16   3   64.21    3.54
   2 -16   3   66.65    3.45
  -3 -16  -3   58.25    3.52
   3  16   3   60.38    3.59
   3 -16   3   60.23    3.29
  -4 -16  -3   24.21    2.61
   4  16   3   23.32    2.53
   4 -16   3   29.40    2.38
  -5 -16  -3    0.71    1.05
   5  16   3    1.51    1.05
   5 -16   3    2.17    0.93
  -6 -16  -3   33.77    3.28
   6  16   3   34.80    3.16
   6  17  -3    4.60    1.38
   6 -17  -3    1.85    0.95
  -6 -17   3    2.96    1.29
   5  17  -3   -0.44    0.53
   5 -17  -3   -0.91    0.55
  -5 -17   3    0.32    0.80
   4  17  -3    6.58    1.53
   4 -17  -3    5.51    1.48
  -4 -17   3    5.40    1.33
   3  17  -3   25.81    2.44
   3 -17  -3   26.28    2.31
   2  17  -3    3.37    1.13
   2 -17  -3    2.81    1.12
  -2  17   3    1.76    0.75
   1  17  -3    0.88    0.76
   1 -17  -3    1.19    0.80
  -1  17   3    0.70    0.64
   0  17  -3    0.39    0.77
   0 -17  -3    1.21    0.88
   0  17   3    0.32    0.64
  -1 -17  -3    1.64    0.91
   1  17   3    2.17    0.98
   1 -17   3    1.51    0.82
  -2 -17  -3   13.75    1.97
   2  17   3   12.82    1.93
   2 -17   3   14.82    1.80
  -3 -17  -3    0.93    1.00
   3  17   3    1.18    0.92
   3 -17   3    0.88    0.74
  -4 -17  -3    1.68    1.10
   4  17   3    1.55    0.94
   4 -17   3    2.72    1.00
  -5 -17  -3    4.65    1.58
   5  17   3    5.66    1.62
   5 -17   3    5.93    1.34
   6  18  -3    9.43    1.72
   6 -18  -3    9.05    1.70
  -6 -18   3    8.35    1.82
   5  18  -3   -0.47    0.68
   5 -18  -3   -0.68    0.61
  -5 -18   3    0.37    0.74
   4  18  -3   10.56    1.83
   4 -18  -3   12.63    1.88
   3  18  -3    1.43    0.95
   3 -18  -3    0.58    0.70
   2  18  -3    1.69    0.96
   2 -18  -3    2.48    1.06
  -2  18   3    1.94    0.79
   1  18  -3   29.87    2.56
   1 -18  -3   32.30    2.61
  -1  18   3   28.97    2.27
   0  18  -3    1.84    0.97
   0 -18  -3    2.56    1.08
   0  18   3    2.96    1.04
  -1  18  -3    1.38    0.85
  -1 -18  -3    0.15    0.74
   1  18   3    0.82    0.76
   1 -18   3    0.40    0.69
  -2 -18  -3   22.29    2.41
   2  18   3   20.32    2.29
   2 -18   3   21.69    2.15
  -3 -18  -3   -0.10    0.82
   3  18   3    0.08    0.69
   3 -18   3    0.94    0.71
  -4 -18  -3    1.30    1.08
   4  18   3    1.33    0.90
   4 -18   3    0.78    0.69
  -5 -18  -3   11.33    2.31
   5  18   3   13.95    2.21
   5 -18   3   14.47    1.79
   5  19  -3    5.78    1.61
   5 -19  -3    5.39    1.62
   4  19  -3    1.74    0.87
   4 -19  -3    0.96    0.92
   3  19  -3    1.03    0.86
   3 -19  -3   -0.30    0.66
   2  19  -3   -0.58    0.62
   2 -19  -3   -0.49    0.67
  -2  19   3    0.23    0.52
   1  19  -3    0.06    0.69
   1 -19  -3   -0.10    0.75
  -1  19   3   -0.44    0.56
   0  19  -3    4.87    1.39
   0 -19  -3    7.41    1.75
   0  19   3    5.02    1.37
  -1  19  -3   -0.43    0.62
  -1 -19  -3    0.24    0.75
   1  19   3    0.48    0.79
   1 -19   3    0.59    0.67
  -2 -19  -3    5.21    1.68
   2  19   3    3.12    1.16
   2 -19   3    4.05    1.23
  -3 -19  -3   -0.64    0.82
   3  19   3   -0.23    0.60
   3 -19   3    0.37    0.44
  -4 -19  -3   -0.46    0.83
   4  19   3    0.85    1.02
   4 -19   3    0.48    0.54
   4  20  -3    1.23    0.80
   4 -20  -3    0.48    0.83
   3  20  -3   15.69    2.20
   3 -20  -3   16.32    2.11
   2  20  -3   32.89    2.90
   2 -20  -3   38.34    2.95
  -2  20   3   34.96    2.73
   1  20  -3    1.84    1.02
   1 -20  -3    1.30    1.06
  -1  20   3    0.85    0.76
   0  20  -3   21.54    2.35
   0 -20  -3   16.13    2.22
   0  20   3   16.73    2.10
  -1  20  -3   38.19    3.07
  -1 -20  -3   40.60    3.15
   1  20   3   37.21    2.96
   1 -20   3   37.12    2.89
  -2 -20  -3    0.82    0.87
   2  20   3    0.00    0.69
   2 -20   3    0.03    0.47
  -3 -20  -3   18.76    2.62
   3  20   3   22.45    2.48
   3 -20   3   17.28    2.02
   4  21  -3   10.82    1.86
   4 -21  -3   10.68    1.97
   3  21  -3    4.89    1.57
   3 -21  -3    2.59    1.18
   2  21  -3    1.70    1.08
   2 -21  -3    1.66    1.15
   1  21  -3    4.34    1.41
   1 -21  -3    4.17    1.40
  -1  21   3    6.65    1.51
   0  21  -3    2.42    0.99
   0 -21  -3    1.32    1.10
   0  21   3    3.13    1.19
  -1  21  -3   13.98    2.03
  -1 -21  -3   12.12    2.11
   1  21   3   14.34    1.99
   1 -21   3   11.99    1.78
  -2 -21  -3    0.85    1.09
   2  21   3    0.41    0.67
   2 -21   3    0.43    0.52
   2  22  -3    9.61    1.79
   2 -22  -3    9.16    1.93
   1  22  -3   19.19    2.36
   1 -22  -3   19.56    2.39
  -1  22   3   17.63    2.11
   0  22  -3   15.87    2.07
   0 -22  -3   17.31    2.41
   0  22   3   15.30    1.98
  -1  22  -3    6.78    1.59
  -1 -22  -3    5.63    1.83
   1  22   3    6.28    1.55
   1 -22   3    4.42    1.27
   9   0  -4   20.93    2.48
   8   0  -4   66.25    3.88
   7   0  -4   68.42    3.57
   6   0  -4   22.08    2.02
   5   0  -4    1.45    0.79
  -5   0   4    2.25    0.50
   4   0  -4   99.36    3.38
  -4   0   4  103.57    2.48
   3   0  -4  225.80    4.67
  -3   0   4  230.95    3.88
   2   0  -4 1700.14   11.86
  -2   0   4 1697.69   11.03
   1   0  -4 1791.82   11.51
  -1   0   4 1782.07   11.97
   0   0  -4   13.19    1.09
   0   0   4    9.82    1.20
  -1   0  -4    0.72    0.37
   1   0   4    0.76    0.53
  -2   0  -4  177.70    3.66
   2   0   4  173.29    4.45
  -3   0  -4    8.20    0.98
   3   0   4    6.20    1.21
  -4   0  -4    0.15    0.43
   4   0   4    0.18    0.66
  -5   0  -4   81.90    3.16
   5   0   4   83.39    3.76
  -6   0  -4  169.01    4.77
   6   0   4  169.23    5.53
  -7   0  -4   41.68    2.54
   7   0   4   47.45    3.18
   8   0   4   11.24    1.77
   9   1  -4   14.83    2.29
   9  -1  -4   15.71    2.38
   8   1  -4  164.36    5.81
   8  -1  -4  166.62    5.82
   7   1  -4   28.94    2.49
   7  -1  -4   24.91    2.41
   6   1  -4   18.20    1.90
   6  -1  -4   19.21    1.94
   5   1  -4    5.26    1.17
   5  -1  -4    4.72    1.20
  -5   1   4    5.45    0.65
  -5  -1   4    5.31    0.69
   4   1  -4   17.31    1.56
   4  -1  -4   19.61    1.66
  -4   1   4   19.31    1.10
  -4  -1   4   18.23    1.15
   3   1  -4   86.54    2.90
   3  -1  -4   83.63    2.94
  -3   1   4   82.85    2.31
  -3  -1   4   80.07    2.37
   2   1  -4  121.10    3.22
   2  -1  -4  129.20    3.46
  -2   1   4  115.94    3.00
  -2  -1   4  126.76    3.18
   1   1  -4 1807.86   11.21
   1  -1  -4 1797.33   11.88
  -1   1   4 1741.17   11.72
  -1  -1   4 1759.13   12.05
   0   1  -4  400.58    5.06
   0  -1  -4  410.78    5.56
   0   1   4  386.50    5.89
   0  -1   4  392.55    6.02
  -1   1  -4   39.97    1.63
  -1  -1  -4   39.58    1.81
   1   1   4   38.60    2.08
   1  -1   4   37.50    2.06
  -2   1  -4   76.69    2.31
  -2  -1  -4   72.69    2.48
   2   1   4   74.48    2.97
   2  -1   4   72.90    2.95
  -3   1  -4   24.33    1.45
  -3  -1  -4   24.95    1.62
   3   1   4   22.70    1.87
   3  -1   4   21.39    1.82
  -4   1  -4   47.88    2.15
  -4  -1  -4   49.07    2.35
   4   1   4   45.86    2.71
   4  -1   4   46.73    2.70
  -5   1  -4  214.77    4.82
  -5  -1  -4  213.06    5.12
   5   1   4  215.11    5.89
   5  -1   4  221.20    5.92
  -6   1  -4   38.64    2.29
  -6  -1  -4   41.67    2.55
   6   1   4   34.82    2.78
   6  -1   4   38.49    2.87
  -7  -1  -4   13.85    1.66
   7   1   4   11.75    1.91
   7  -1   4   11.16    1.81
   8   1   4    1.79    1.03
   8  -1   4    2.63    1.16
   9   2  -4    4.15    1.54
   9  -2  -4    5.83    1.82
   8   2  -4   10.42    2.11
   8  -2  -4   12.12    2.10
   7   2  -4  237.20    6.42
   7  -2  -4  225.58    6.29
   6   2  -4   80.38    3.56
   6  -2  -4   76.08    3.52
   5   2  -4  218.17    5.28
   5  -2  -4  211.77    5.33
  -5  -2   4  207.09    3.74
   4   2  -4   38.16    2.13
   4  -2  -4   35.62    2.15
  -4   2   4   39.51    1.44
  -4  -2   4   35.44    1.63
   3   2  -4   11.82    1.22
   3  -2  -4   12.83    1.32
  -3   2   4   11.08    0.96
  -3  -2   4   11.43    1.01
   2   2  -4   68.10    2.38
   2  -2  -4   68.35    2.60
  -2   2   4   66.83    2.24
  -2  -2   4   65.26    2.32
   1   2  -4 1188.47    8.81
   1  -2  -4 1149.56    9.82
  -1   2   4 1166.39    9.58
  -1  -2   4 1170.27   10.01
   0   2  -4   92.65    2.37
   0  -2  -4   94.40    2.82
   0   2   4   96.75    3.04
   0  -2   4   90.43    3.00
  -1   2  -4  336.19    4.36
  -1  -2  -4  337.53    5.28
   1   2   4  326.93    5.77
   1  -2   4  332.99    5.87
  -2   2  -4    6.49    0.76
  -2  -2  -4    6.60    0.96
   2   2   4    5.28    1.08
   2  -2   4    5.47    1.12
  -3   2  -4   13.59    1.07
  -3  -2  -4   13.90    1.36
   3   2   4   14.40    1.59
   3  -2   4   12.78    1.56
  -4   2  -4  114.94    3.12
  -4  -2  -4  112.48    3.61
   4   2   4  110.02    4.07
   4  -2   4  113.05    4.08
  -5   2  -4    1.26    0.54
  -5  -2  -4    0.44    0.68
   5   2   4    0.39    0.84
   5  -2   4    0.58    0.77
  -6  -2  -4  128.99    4.42
   6   2   4  128.51    4.91
   6  -2   4  130.52    4.84
  -7  -2  -4    0.64    0.64
   7   2   4   -0.22    0.73
   7  -2   4   -1.18    0.58
  -8  -2  -4    0.35    0.60
   8   2   4    1.02    0.96
   8  -2   4    0.68    0.74
   9   3  -4    2.80    1.24
   9  -3  -4    2.99    1.35
   8   3  -4   19.03    2.33
   8  -3  -4   20.88    2.37
   7   3  -4   18.14    2.18
   7  -3  -4   17.95    2.10
   6   3  -4   45.39    2.78
   6  -3  -4   42.15    2.73
  -6  -3   4   42.99    1.84
   5   3  -4   61.74    2.91
   5  -3  -4   57.80    2.93
  -5  -3   4   57.74    2.14
   4   3  -4    6.66    1.13
   4  -3  -4    7.76    1.29
  -4   3   4    6.17    0.69
  -4  -3   4    5.95    0.85
   3   3  -4  114.10    3.23
  -3   3   4  115.71    2.58
  -3  -3   4  108.49    2.97
   2   3  -4   11.35    1.07
   2  -3  -4   12.38    1.29
  -2   3   4   11.84    1.06
  -2  -3   4   13.04    1.15
   1   3  -4  138.65    2.97
   1  -3  -4  136.31    3.55
  -1   3   4  132.48    3.34
  -1  -3   4  131.05    3.47
   0   3  -4  472.75    5.00
   0  -3  -4  477.40    6.44
   0   3   4  454.72    6.42
   0  -3   4  472.97    6.77
  -1   3  -4   98.20    2.23
  -1  -3  -4   95.62    2.96
   1   3   4   95.50    3.19
   1  -3   4   92.58    3.17
  -2   3  -4  125.85    2.61
  -2  -3  -4  123.98    3.49
   2   3   4  120.10    3.78
   2  -3   4  119.59    3.77
  -3   3  -4  321.87    4.48
  -3  -3  -4  312.26    5.75
   3   3   4  305.44    6.33
   3  -3   4  306.07    6.26
  -4   3  -4   82.18    2.53
  -4  -3  -4   81.03    3.18
   4   3   4   81.01    3.56
   4  -3   4   81.74    3.49
  -5   3  -4  154.65    4.22
  -5  -3  -4  154.01    4.63
   5   3   4  154.25    5.09
   5  -3   4  146.17    4.82
  -6  -3  -4   71.91    3.45
   6   3   4   71.03    3.82
   6  -3   4   74.86    3.72
  -7  -3  -4   24.36    2.25
   7   3   4   23.28    2.41
   7  -3   4   21.90    2.27
  -8  -3  -4   28.05    2.52
   8   3   4   31.70    2.79
   8  -3   4   26.94    2.48
   9   4  -4   34.82    3.22
   9  -4  -4   31.33    2.95
   8   4  -4   46.87    3.30
   8  -4  -4   44.65    3.21
   7   4  -4  106.11    4.40
   7  -4  -4  108.13    4.45
   6   4  -4  172.77    5.12
   6   4  -4  177.37    3.89
   6  -4  -4  170.44    5.18
  -6  -4   4  165.38    3.75
   5   4  -4  122.18    4.01
   5  -4  -4  115.07    4.06
  -5  -4   4  119.40    3.19
   4   4  -4  301.24    5.68
   4  -4  -4  286.34    5.94
  -4   4   4  296.09    3.48
  -4  -4   4  285.74    4.91
   3   4  -4  151.28    3.68
   3  -4  -4  153.19    4.15
  -3   4   4  152.89    2.94
  -3  -4   4  146.20    3.57
   2   4  -4  207.97    3.88
   2  -4  -4  207.65    4.59
  -2   4   4  205.78    3.75
  -2  -4   4  200.35    4.23
   1   4  -4  192.88    3.35
   1  -4  -4  194.90    4.32
  -1   4   4  189.56    3.92
  -1  -4   4  187.03    4.20
   0   4  -4  187.81    3.00
   0  -4  -4  187.88    4.22
   0   4   4  178.92    4.10
   0  -4   4  184.60    4.33
  -1   4  -4   60.25    1.62
  -1  -4  -4   61.36    2.50
   1   4   4   58.48    2.55
   1  -4   4   60.86    2.62
  -2   4  -4   73.87    1.85
  -2  -4  -4   73.69    2.83
   2   4   4   69.03    2.95
   2  -4   4   72.17    3.01
  -3   4  -4   20.12    1.09
  -3  -4  -4   20.30    1.71
   3   4   4   17.96    1.82
   3  -4   4   18.39    1.77
  -4   4  -4    8.82    0.95
  -4  -4  -4    9.01    1.38
   4   4   4    7.14    1.48
   4  -4   4    6.68    1.37
  -5  -4  -4   11.92    1.59
   5   4   4    9.94    1.70
   5  -4   4    9.77    1.59
  -6  -4  -4   11.00    1.67
   6   4   4    5.41    1.67
   6  -4   4    8.67    1.59
  -7  -4  -4    1.48    0.97
   7   4   4    0.06    0.85
   7  -4   4    0.88    0.83
   9   5  -4    2.75    1.40
   9  -5  -4    4.43    1.59
   8   5  -4    2.81    1.23
   8  -5  -4    6.71    1.71
   7   5  -4    8.48    1.67
   7  -5  -4    9.75    1.73
   6   5  -4    3.42    1.10
   6   5  -4    2.48    0.72
   6  -5  -4    3.78    1.16
   5   5  -4   21.11    1.89
   5   5  -4   21.91    1.53
   5  -5  -4   22.96    1.98
  -5  -5   4   22.19    1.52
   4   5  -4   77.67    2.96
   4  -5  -4   76.81    3.19
  -4   5   4   76.12    1.79
  -4  -5   4   75.52    2.67
   3   5  -4    8.27    1.06
   3  -5  -4    8.59    1.26
  -3   5   4    7.44    0.82
  -3  -5   4    8.41    1.01
   2   5  -4  103.61    2.72
   2  -5  -4   97.54    3.26
  -2   5   4   99.03    2.66
  -2  -5   4   99.30    3.09
   1   5  -4   76.43    2.07
   1  -5  -4   76.17    2.83
  -1   5   4   73.48    2.51
  -1  -5   4   76.13    2.78
   0   5  -4    0.91    0.31
   0  -5  -4    0.77    0.54
   0   5   4    0.21    0.47
   0  -5   4    0.16    0.40
  -1   5  -4   34.15    1.11
  -1  -5  -4   30.50    1.89
   1   5   4   30.86    1.94
   1  -5   4   31.22    1.96
  -2  -5  -4  166.79    4.32
   2   5   4  159.57    4.44
   2  -5   4  158.54    4.41
  -3  -5  -4    0.96    0.65
   3   5   4    0.76    0.65
   3  -5   4    1.04    0.68
  -4  -5  -4  117.78    4.04
   4   5   4  113.62    4.27
   4  -5   4  119.38    4.21
  -5  -5  -4   45.16    2.75
   5   5   4   43.23    2.88
   5  -5   4   46.03    2.82
  -6  -5  -4   18.69    2.05
   6   5   4   18.08    2.20
   6  -5   4   20.45    2.09
  -7  -5  -4   33.49    2.73
   7   5   4   32.48    2.84
   7  -5   4   31.90    2.63
   9   6  -4    4.81    1.58
   9  -6  -4    5.09    1.64
   8   6  -4   20.53    2.47
   8  -6  -4   17.64    2.25
   7   6  -4   -0.17    0.65
   7  -6  -4   -0.18    0.61
   6   6  -4    2.69    1.03
   6   6  -4    0.98    0.54
   6  -6  -4    1.72    0.92
   5   6  -4    1.21    0.77
   5   6  -4    1.48    0.59
   5  -6  -4    1.63    0.80
   4   6  -4   30.22    1.96
   4   6  -4   31.26    1.85
   4  -6  -4   28.74    2.06
  -4   6   4   30.49    1.18
  -4  -6   4   32.07    1.88
   3   6  -4   41.68    1.99
   3  -6  -4   42.92    2.38
  -3   6   4   41.91    1.60
  -3  -6   4   39.70    2.05
   2   6  -4   22.11    1.31
   2  -6  -4   23.29    1.74
  -2   6   4   23.18    1.39
  -2  -6   4   22.40    1.58
   1   6  -4    2.73    0.51
   1  -6  -4    3.17    0.91
  -1   6   4    3.24    0.79
  -1  -6   4    2.77    0.77
   0   6  -4    5.82    0.52
   0  -6  -4    4.69    1.01
   0   6   4    5.74    0.98
   0  -6   4    4.43    0.91
  -1  -6  -4   13.94    1.44
   1   6   4   12.51    1.38
   1  -6   4   12.37    1.36
  -2  -6  -4   53.02    2.62
   2   6   4   48.52    2.58
   2  -6   4   50.41    2.60
  -3  -6  -4    6.05    1.24
   3   6   4    6.86    1.32
   3  -6   4    6.76    1.23
  -4  -6  -4   11.32    1.57
   4   6   4    9.17    1.65
   4  -6   4   10.24    1.53
  -5  -6  -4    2.46    1.01
   5   6   4    0.94    0.86
   5  -6   4    1.54    0.82
  -6  -6  -4    3.03    1.13
   6   6   4    2.60    1.12
   6  -6   4    1.31    0.85
  -7  -6  -4    3.80    1.25
   7   6   4    4.12    1.35
   7  -6   4    3.70    1.24
   9   7  -4    0.46    0.94
   9  -7  -4   -0.12    0.97
  -9  -7   4   -0.23    1.16
   8   7  -4   17.17    2.26
   8  -7  -4   14.42    2.08
   7   7  -4   -0.28    0.64
   7   7  -4    0.27    0.35
   7  -7  -4   -0.16    0.63
   6   7  -4   56.81    3.09
   6   7  -4   59.58    2.65
   6  -7  -4   59.13    3.24
   5   7  -4   43.87    2.51
   5   7  -4   42.47    2.24
   5  -7  -4   40.48    2.62
   4   7  -4    9.06    1.25
   4   7  -4   10.76    1.22
   4  -7  -4    9.62    1.36
  -4   7   4   10.31    0.78
  -4  -7   4    8.53    1.13
   3   7  -4   51.15    2.19
   3  -7  -4   49.14    2.58
  -3   7   4   52.70    1.84
  -3  -7   4   49.34    2.36
   2   7  -4   18.58    1.21
   2  -7  -4   17.17    1.59
  -2   7   4   18.80    1.31
  -2  -7   4   18.04    1.51
   1   7  -4    2.45    0.48
   1  -7  -4    1.54    0.75
  -1   7   4    1.48    0.62
  -1  -7   4    1.62    0.66
   0  -7  -4  118.95    3.72
   0   7   4  119.61    3.53
   0  -7   4  122.34    3.78
  -1  -7  -4   13.61    1.50
   1   7   4   14.57    1.51
   1  -7   4   14.55    1.47
  -2  -7  -4    1.96    0.83
   2   7   4    1.57    0.76
   2  -7   4    1.80    0.82
  -3  -7  -4   50.59    2.74
   3   7   4   52.78    2.90
   3  -7   4   53.76    2.83
  -4  -7  -4    2.19    0.93
   4   7   4    0.69    0.80
   4  -7   4    0.67    0.69
  -5  -7  -4    0.74    0.79
   5   7   4    0.04    0.79
   5  -7   4    0.42    0.69
  -6  -7  -4   16.35    2.10
   6   7   4   14.87    2.15
   6  -7   4   15.87    1.92
  -7  -7  -4    3.05    1.21
   7   7   4    0.97    0.91
   7  -7   4    1.59    0.85
   9   8  -4    1.39    1.14
   9  -8  -4    0.72    0.99
  -9  -8   4   -0.38    1.16
   8   8  -4    0.82    0.93
   8  -8  -4    0.70    0.88
  -8  -8   4   -0.03    1.08
   7   8  -4   41.86    2.98
   7   8  -4   43.00    2.37
   7  -8  -4   46.40    3.12
   6   8  -4   13.03    1.70
   6   8  -4   10.48    1.27
   6  -8  -4   12.30    1.77
   5   8  -4   13.78    1.63
   5   8  -4   13.37    1.43
   5  -8  -4   14.07    1.74
   4   8  -4    0.32    0.57
   4   8  -4    0.53    0.55
   4  -8  -4   -0.01    0.61
   3   8  -4    0.21    0.44
   3   8  -4    1.06    0.62
   3  -8  -4    0.82    0.63
  -3   8   4    0.58    0.41
  -3  -8   4    0.68    0.50
   2   8  -4   10.09    0.93
   2  -8  -4    8.81    1.38
  -2   8   4   10.48    1.08
  -2  -8   4    9.41    1.19
   1   8  -4  198.18    3.08
   1  -8  -4  186.70    4.78
  -1   8   4  189.66    4.20
  -1  -8   4  183.98    4.68
   0  -8  -4   34.91    2.19
   0   8   4   34.10    2.06
   0  -8   4   33.82    2.12
   1   8   4   43.68    2.42
   1  -8   4   44.04    2.44
  -2  -8  -4    3.22    1.00
   2   8   4    2.38    0.91
   2  -8   4    2.19    0.82
  -3  -8  -4   21.50    2.00
   3   8   4   21.11    2.02
   3  -8   4   20.47    1.86
  -4  -8  -4   23.01    2.14
   4   8   4   24.47    2.22
   4  -8   4   26.63    2.17
  -5  -8  -4    2.06    1.03
   5   8   4    0.91    0.89
   5  -8   4    1.67    0.87
  -6  -8  -4   38.77    2.95
   6   8   4   39.66    3.10
   6  -8   4   42.03    2.85
  -7  -8  -4   -0.59    0.73
   7   8   4    0.77    0.86
   7  -8   4    0.35    0.59
   9  -9  -4    9.23    2.07
  -9  -9   4    8.54    2.25
   8   9  -4   11.32    2.08
   8  -9  -4    8.51    1.88
  -8  -9   4    7.77    1.97
   7   9  -4    6.36    1.56
   7   9  -4    8.66    1.23
   7  -9  -4    7.93    1.62
  -7  -9   4    7.93    1.90
   6   9  -4    0.72    0.71
   6   9  -4    0.66    0.60
   6  -9  -4    0.71    0.76
   5   9  -4   13.05    1.60
   5   9  -4   11.38    1.40
   5  -9  -4   11.28    1.64
   4   9  -4   77.16    3.00
   4   9  -4   72.00    3.07
   4  -9  -4   68.73    3.26
   3   9  -4   -0.03    0.39
   3   9  -4    0.29    0.53
   3  -9  -4   -0.70    0.43
  -3   9   4    0.21    0.37
  -3  -9   4   -0.18    0.41
   2   9  -4   42.77    1.77
   2  -9  -4   41.38    2.46
  -2   9   4   42.85    1.98
  -2  -9   4   39.71    2.30
   1   9  -4  397.86    4.28
   1  -9  -4  372.59    6.89
  -1   9   4  377.31    6.05
  -1  -9   4  375.70    4.13
  -1  -9   4  371.18    6.78
   0  -9  -4   28.67    2.09
   0   9   4   26.55    1.90
   0  -9   4   26.23    1.94
   1   9   4   88.95    3.41
   1  -9   4   85.62    3.41
  -2  -9  -4  106.88    3.95
   2   9   4  100.21    3.83
   2  -9   4   98.36    3.76
  -3  -9  -4    1.98    0.94
   3   9   4    2.09    0.94
   3  -9   4    2.62    0.98
  -4  -9  -4   37.00    2.66
   4   9   4   40.40    2.82
   4  -9   4   36.70    2.56
  -5  -9  -4   82.89    4.02
   5   9   4   78.67    3.99
   5  -9   4   78.95    3.76
  -6  -9  -4    2.64    1.25
   6   9   4    2.09    1.07
   6  -9   4    1.04    0.90
  -7  -9  -4   17.58    2.37
   7   9   4   15.33    2.19
   7  -9   4   15.08    1.92
   8 -10  -4    0.51    0.86
  -8 -10   4    0.01    0.97
   7  10  -4   34.82    2.36
   7 -10  -4   32.93    2.80
  -7 -10   4   34.96    2.90
   6  10  -4   58.50    3.18
   6  10  -4   61.66    3.05
   6 -10  -4   53.82    3.23
  -6 -10   4   58.66    3.26
   5  10  -4   21.17    1.92
   5  10  -4   23.42    1.95
   5 -10  -4   23.80    2.17
  -5 -10   4   21.47    2.02
   4  10  -4  136.69    3.99
   4  10  -4  127.37    4.18
   4 -10  -4  122.51    4.37
  -4 -10   4  129.89    3.92
   3  10  -4  159.65    3.83
   3  10  -4  154.95    4.56
   3 -10  -4  145.37    4.58
  -3  10   4  153.66    3.37
  -3 -10   4  148.75    3.72
   2  10  -4   61.82    2.92
   2 -10  -4   62.57    3.06
  -2  10   4   62.94    2.44
  -2 -10   4   61.08    2.10
  -2 -10   4   63.64    2.96
   1 -10  -4  322.88    6.59
  -1  10   4  316.87    5.72
  -1 -10   4  315.98    6.45
   0 -10  -4   51.91    2.76
   0  10   4   53.95    2.62
   0 -10   4   49.57    2.66
  -1 -10  -4    1.51    0.86
   1  10   4    1.89    0.84
   1 -10   4    1.01    0.68
  -2 -10  -4   61.42    3.16
   2  10   4   62.88    3.17
   2 -10   4   56.05    2.96
  -3 -10  -4    3.12    1.05
   3  10   4    2.47    1.00
   3 -10   4    2.85    1.01
  -4 -10  -4    7.74    1.59
   4  10   4    5.09    1.40
   4 -10   4    4.74    1.28
  -5 -10  -4   25.65    2.52
   5  10   4   20.61    2.41
   5 -10   4   21.85    2.18
  -6 -10  -4    6.39    1.73
   6  10   4    7.80    1.70
   6 -10   4    8.08    1.53
  -7 -10  -4   14.13    2.31
   7  10   4   12.88    2.13
   7 -10   4   12.85    1.79
   8 -11  -4    5.08    1.63
  -8 -11   4    4.40    1.51
   7  11  -4   -0.04    0.54
   7 -11  -4    1.95    1.05
  -7 -11   4   -0.23    0.91
   6  11  -4    0.95    0.66
   6 -11  -4    2.02    1.04
  -6 -11   4    0.55    0.82
   5  11  -4   23.43    2.07
   5 -11  -4   21.13    2.16
  -5 -11   4   21.03    1.98
   4  11  -4   28.79    2.22
   4 -11  -4   30.89    2.40
  -4 -11   4   29.56    2.06
   3  11  -4    6.65    1.35
   3 -11  -4    5.81    1.29
  -3  11   4    5.43    0.91
  -3 -11   4    5.14    1.01
   2  11  -4    6.48    1.23
   2 -11  -4    5.65    1.29
  -2  11   4    4.69    0.97
  -2 -11   4    5.28    0.84
  -2 -11   4    5.17    1.13
   1 -11  -4   63.72    3.10
  -1  11   4   64.60    2.77
  -1 -11   4   61.98    3.01
   0 -11  -4   11.38    1.54
   0  11   4   10.12    1.43
   0 -11   4   12.58    1.51
  -1 -11  -4   -0.15    0.59
   1  11   4    0.10    0.64
   1 -11   4    0.54    0.58
  -2 -11  -4    9.02    1.60
   2  11   4    8.93    1.58
   2 -11   4    8.81    1.42
  -3 -11  -4   35.69    2.67
   3  11   4   36.84    2.68
   3 -11   4   34.98    2.54
  -4 -11  -4   32.83    2.71
   4  11   4   29.32    2.57
   4 -11   4   30.90    2.42
  -5 -11  -4   34.39    2.91
   5  11   4   29.42    2.84
   5 -11   4   35.62    2.67
  -6 -11  -4    1.15    1.06
   6  11   4    1.13    1.04
   6 -11   4    1.68    0.89
   8 -12  -4    2.53    1.23
  -8 -12   4    2.65    1.40
   7  12  -4   15.39    1.77
   7 -12  -4   16.98    2.23
  -7 -12   4   18.50    2.24
   6  12  -4    0.22    0.62
   6 -12  -4    0.66    0.84
  -6 -12   4    0.73    0.82
   5  12  -4   35.30    2.54
   5 -12  -4   34.06    2.67
  -5 -12   4   37.48    2.49
   4  12  -4   -0.19    0.59
   4 -12  -4   -0.26    0.68
  -4 -12   4    0.04    0.61
   3  12  -4    8.01    1.44
   3 -12  -4    9.65    1.50
  -3  12   4    9.82    1.08
  -3 -12   4    8.76    1.14
   2  12  -4   22.08    1.98
   2 -12  -4   23.02    2.06
  -2  12   4   23.88    1.70
  -2 -12   4   21.36    1.95
   1 -12  -4   -0.01    0.61
  -1  12   4    0.44    0.63
  -1 -12   4    0.49    0.57
   0 -12  -4    4.65    1.28
   0  12   4    3.14    0.96
   0 -12   4    5.28    1.16
  -1 -12  -4   29.39    2.35
   1  12   4   30.00    2.29
   1 -12   4   29.57    2.23
  -2 -12  -4   43.11    2.89
   2  12   4   46.55    2.90
   2 -12   4   47.31    2.87
  -3 -12  -4    6.88    1.54
   3  12   4    6.07    1.52
   3 -12   4    6.20    1.40
  -4 -12  -4    8.66    1.81
   4  12   4    9.61    1.77
   4 -12   4    8.95    1.49
  -5 -12  -4   19.90    2.41
   5  12   4   22.10    2.56
   5 -12   4   21.28    2.15
  -6 -12  -4    0.43    1.02
   6  12   4   -0.02    0.73
   6 -12   4    1.55    0.79
   7  13  -4    4.57    1.19
   7 -13  -4    4.18    1.36
  -7 -13   4    6.09    1.80
   6  13  -4    5.43    1.28
   6 -13  -4    6.13    1.50
  -6 -13   4    5.52    1.53
   5  13  -4    4.84    1.37
   5 -13  -4    2.95    1.23
  -5 -13   4    2.67    1.06
   4  13  -4    6.66    1.56
   4 -13  -4    6.78    1.64
  -4 -13   4    6.65    1.27
   3  13  -4   -1.11    0.54
   3 -13  -4    0.42    0.69
  -3  13   4   -0.31    0.39
  -3 -13   4    0.20    0.50
   2  13  -4    7.79    1.39
   2 -13  -4    7.84    1.46
  -2  13   4    8.78    1.20
  -2 -13   4    7.39    1.35
   1 -13  -4    3.98    1.28
  -1  13   4    5.38    1.12
  -1 -13   4    4.83    1.16
   0 -13  -4    9.90    1.55
   0  13   4    7.56    1.38
   0 -13   4    7.21    1.29
  -1 -13  -4    0.39    0.88
   1  13   4    0.87    0.81
   1 -13   4   -0.04    0.55
  -2 -13  -4    1.84    1.06
   2  13   4    2.36    1.06
   2 -13   4    3.85    1.26
  -3 -13  -4    6.74    1.69
   3  13   4    6.24    1.58
   3 -13   4    5.12    1.34
  -4 -13  -4    8.73    1.82
   4  13   4    5.91    1.66
   4 -13   4    8.11    1.47
  -5 -13  -4    1.28    1.10
   5  13   4   -0.34    0.79
   5 -13   4    0.90    0.74
  -6 -13  -4    0.94    1.01
   6  13   4    0.28    0.78
   6 -13   4   -0.07    0.59
   7  14  -4   -0.01    0.58
   7 -14  -4   -0.14    0.73
  -7 -14   4   -0.08    0.83
   6  14  -4    0.52    0.59
   6 -14  -4    0.60    0.76
  -6 -14   4    0.59    0.81
   5  14  -4    7.25    1.51
   5 -14  -4    8.21    1.78
  -5 -14   4    7.18    1.63
   4  14  -4    0.81    0.94
   4 -14  -4    1.06    0.93
  -4 -14   4    0.04    0.69
   3  14  -4   -0.53    0.70
   3 -14  -4    0.17    0.67
   2  14  -4   10.35    1.59
   2 -14  -4    9.62    1.60
  -2  14   4    9.72    1.28
   1  14  -4    2.22    0.93
   1 -14  -4    0.55    0.79
  -1  14   4    1.93    0.77
  -1 -14   4    1.57    0.77
   0 -14  -4    0.50    0.80
   0  14   4   -0.36    0.51
   0 -14   4    0.34    0.58
  -1 -14  -4    9.67    1.76
   1  14   4   10.77    1.68
   1 -14   4    9.54    1.49
  -2 -14  -4    8.88    1.88
   2  14   4   10.09    1.81
   2 -14   4    9.66    1.63
  -3 -14  -4    1.85    1.10
   3  14   4    0.98    0.90
   3 -14   4    0.36    0.63
  -4 -14  -4    0.39    0.90
   4  14   4    1.27    1.04
   4 -14   4    0.90    0.77
  -5 -14  -4    2.52    1.26
   5  14   4    1.13    0.95
   5 -14   4    0.24    0.60
   7  15  -4    1.60    0.76
   7 -15  -4    0.08    0.72
  -7 -15   4    1.70    1.20
   6  15  -4   -0.04    0.55
   6 -15  -4    0.48    0.81
  -6 -15   4   -1.55    0.71
   5  15  -4    2.52    1.04
   5 -15  -4    1.06    1.04
  -5 -15   4    1.68    1.01
   4  15  -4   57.81    3.47
   4 -15  -4   57.72    3.49
   3  15  -4   -0.20    0.64
   3 -15  -4    0.41    0.73
   2  15  -4    0.13    0.72
   2 -15  -4    0.84    0.85
  -2  15   4    1.51    0.68
   1  15  -4    6.54    1.49
   1 -15  -4    7.74    1.51
  -1  15   4    8.12    1.32
  -1 -15   4    9.15    1.48
   0 -15  -4    1.76    0.97
   0  15   4    2.26    0.92
   0 -15   4    2.07    0.88
  -1 -15  -4   17.88    2.20
   1  15   4   20.88    2.13
   1 -15   4   19.99    2.04
  -2 -15  -4    2.75    1.31
   2  15   4    2.64    1.25
   2 -15   4    2.32    1.01
  -3 -15  -4    5.35    1.70
   3  15   4    3.80    1.33
   3 -15   4    4.37    1.31
  -4 -15  -4    0.28    0.83
   4  15   4   -0.52    0.72
   4 -15   4    0.00    0.60
  -5 -15  -4   -0.09    0.90
   5  15   4   -0.10    0.68
   5 -15   4   -0.34    0.41
   6  16  -4    2.57    0.99
   6 -16  -4    2.43    1.15
  -6 -16   4    2.53    1.18
   5  16  -4    0.33    0.60
   5 -16  -4    1.01    0.93
  -5 -16   4    0.38    0.80
   4  16  -4    3.37    1.22
   4 -16  -4    2.04    1.12
   3  16  -4   21.92    2.29
   3 -16  -4   22.89    2.33
   2  16  -4   13.40    1.86
   2 -16  -4   11.97    1.85
  -2  16   4   12.49    1.45
   1  16  -4   12.44    1.79
   1 -16  -4   12.78    1.85
  -1  16   4   10.78    1.44
  -1 -16   4   11.78    1.71
   0 -16  -4    3.13    1.16
   0  16   4    2.52    1.00
   0 -16   4    1.85    0.89
  -1 -16  -4    3.43    1.25
   1  16   4    4.29    1.39
   1 -16   4    3.75    1.22
  -2 -16  -4   14.04    2.15
   2  16   4   14.92    2.12
   2 -16   4   16.36    1.96
  -3 -16  -4    0.22    0.76
   3  16   4   -0.31    0.80
   3 -16   4    0.95    0.80
  -4 -16  -4    2.02    1.25
   4  16   4    2.34    1.17
   4 -16   4    2.18    0.85
  -5 -16  -4    1.10    1.24
   5  16   4    0.03    0.80
   5 -16   4    0.13    0.50
   6  17  -4    0.58    0.71
   6 -17  -4    0.46    0.80
  -6 -17   4   -0.54    0.82
   5  17  -4    0.56    0.71
   5 -17  -4   -0.14    0.69
   4  17  -4    1.22    0.88
   4 -17  -4   -0.13    0.78
   3  17  -4    0.34    0.72
   3 -17  -4    0.72    0.79
   2  17  -4    5.02    1.49
   2 -17  -4    3.91    1.35
  -2  17   4    5.37    1.13
   1  17  -4   27.41    2.52
   1 -17  -4   27.11    2.55
  -1  17   4   30.65    2.31
  -1 -17   4   30.20    2.60
   0 -17  -4   21.93    2.36
   0  17   4   21.38    2.12
   0 -17   4   20.72    2.17
  -1 -17  -4    0.70    0.93
   1  17   4    0.39    0.81
   1 -17   4    0.83    0.78
  -2 -17  -4    0.92    0.91
   2  17   4   -0.11    0.74
   2 -17   4    0.92    0.67
  -3 -17  -4    8.88    1.95
   3  17   4    9.51    1.87
   3 -17   4    8.06    1.50
  -4 -17  -4    2.59    1.23
   4  17   4    1.62    0.98
   4 -17   4    2.57    0.97
   5  18  -4    0.33    0.76
   5 -18  -4    0.32    0.96
   4  18  -4   -0.05    0.72
   4 -18  -4    0.21    0.80
   3  18  -4    0.52    0.71
   3 -18  -4   -0.19    0.73
   2  18  -4    4.71    1.48
   2 -18  -4    6.19    1.69
   1  18  -4    9.43    1.82
   1 -18  -4   14.13    2.07
  -1  18   4    9.46    1.52
  -1 -18   4   10.43    1.74
   0 -18  -4    1.84    1.11
   0  18   4    4.26    1.28
   0 -18   4    3.50    1.19
  -1 -18  -4    0.64    0.92
   1  18   4    0.94    0.92
   1 -18   4    1.11    0.87
  -2 -18  -4    2.52    1.21
   2  18   4    1.99    1.05
   2 -18   4    1.29    0.75
  -3 -18  -4    0.69    1.01
   3  18   4    0.64    0.74
   3 -18   4   -0.60    0.38
   4  19  -4   -0.83    0.66
   4 -19  -4   -1.56    0.64
   3  19  -4   20.58    2.39
   3 -19  -4   21.06    2.42
   2  19  -4   14.34    2.01
   2 -19  -4   13.91    2.16
   1  19  -4   11.65    1.90
   1 -19  -4    9.86    1.90
  -1  19   4    9.22    1.59
  -1 -19   4   11.92    1.85
   0 -19  -4    4.50    1.50
   0  19   4    3.86    1.27
   0 -19   4    2.59    1.05
  -1 -19  -4    0.31    0.92
   1  19   4    0.57    0.84
   1 -19   4    0.55    0.79
  -2 -19  -4   -0.11    0.92
   2  19   4    0.13    0.65
   2 -19   4    0.19    0.56
  -3 -19  -4   13.83    2.38
   3  19   4   17.44    2.25
   3 -19   4   11.65    1.81
   3  20  -4    1.88    0.99
   3 -20  -4    1.50    1.12
   2  20  -4    2.78    1.15
   2 -20  -4    6.67    1.74
   1  20  -4    9.63    1.87
   1 -20  -4    9.98    2.02
  -1  20   4    8.91    1.54
  -1 -20   4    7.85    1.64
   0 -20  -4    2.20    1.29
   0 -20   4    2.30    0.99
  -1 -20  -4    9.48    2.07
   1  20   4    8.51    1.65
   1 -20   4    9.81    1.67
  -2 -20  -4    1.36    1.04
   2  20   4    1.03    0.84
   2 -20   4    1.07    0.74
   2  21  -4    0.14    0.73
   2 -21  -4    1.67    1.11
   1  21  -4    4.86    1.58
   1 -21  -4    5.52    1.73
  -1  21   4    5.87    1.43
  -1 -21   4    7.84    1.64
   0 -21  -4    0.35    1.05
   0  21   4    0.44    0.73
   0 -21   4   -0.32    0.61
   9   0  -5    0.60    1.15
   8   0  -5    0.93    1.15
   7   0  -5    0.94    0.79
   6   0  -5    0.35    0.70
   5   0  -5    0.65    0.68
  -5   0   5   -0.34    0.34
   4   0  -5    0.46    0.59
  -4   0   5    0.43    0.39
   3   0  -5    0.34    0.53
  -3   0   5   -0.36    0.33
   2   0  -5   -0.07    0.43
  -2   0   5   -0.11    0.40
   1   0  -5    0.60    0.53
  -1   0   5    0.31    0.58
   0   0  -5    0.05    0.37
   0   0   5   -0.02    0.44
  -1   0  -5    0.10    0.36
   1   0   5    0.50    0.52
  -2   0  -5    0.26    0.39
   2   0   5   -0.14    0.50
  -3   0  -5   -0.09    0.38
   3   0   5    0.03    0.60
  -4   0  -5    0.44    0.50
   4   0   5    0.21    0.69
  -5   0  -5    0.64    0.59
   5   0   5   -0.49    0.67
   6   0   5   -0.59    0.73
   7   0   5    0.63    0.85
   9   1  -5    0.58    1.17
   9  -1  -5    0.80    1.12
   8   1  -5    6.09    1.99
   8  -1  -5    6.15    1.93
   7   1  -5   33.33    2.76
   7  -1  -5   31.02    2.69
   6   1  -5   -0.05    0.58
   6  -1  -5    0.32    0.71
   5   1  -5   27.34    2.16
   5  -1  -5   30.24    2.28
  -5  -1   5   25.42    1.51
   4   1  -5    4.02    1.09
   4  -1  -5    4.66    1.12
  -4   1   5    5.29    0.82
  -4  -1   5    3.41    0.81
   3   1  -5    2.50    0.83
   3  -1  -5    3.25    0.96
  -3   1   5    2.26    0.73
  -3  -1   5    2.95    0.78
   2   1  -5   24.49    1.69
   2  -1  -5   25.42    1.81
  -2   1   5   25.36    1.67
  -2  -1   5   24.03    1.68
   1   1  -5  164.73    3.87
   1  -1  -5  165.44    4.09
  -1   1   5  158.98    4.15
  -1  -1   5  161.80    4.24
   0   1  -5   15.16    1.23
   0  -1  -5   15.95    1.38
   0   1   5   14.30    1.46
   0  -1   5   14.80    1.52
  -1   1  -5    1.66    0.56
  -1  -1  -5    1.70    0.63
   1   1   5    1.66    0.74
   1  -1   5    2.32    0.84
  -2   1  -5    6.88    0.90
  -2  -1  -5    6.82    1.04
   2   1   5    5.93    1.24
   2  -1   5    7.09    1.30
  -3   1  -5    0.41    0.41
  -3  -1  -5    0.38    0.48
   3   1   5   -0.27    0.56
   3  -1   5   -0.04    0.58
  -4   1  -5   14.54    1.31
  -4  -1  -5   13.13    1.42
   4   1   5   12.93    1.78
   4  -1   5   14.01    1.81
  -5  -1  -5   27.44    2.12
   5   1   5   28.07    2.63
   5  -1   5   27.60    2.58
   6   1   5   14.75    2.09
   6  -1   5   12.88    1.90
   7   1   5    0.03    0.73
   7  -1   5   -1.21    0.65
   9   2  -5    3.14    1.52
   9  -2  -5    1.07    1.20
   8   2  -5   16.64    2.46
   8  -2  -5   21.44    2.56
   7   2  -5    9.45    1.88
   7  -2  -5   10.30    1.85
   6   2  -5    4.68    1.31
   6  -2  -5    6.22    1.37
   5   2  -5    5.50    1.27
   5  -2  -5    4.54    1.32
  -5  -2   5    3.68    0.77
   4   2  -5   29.18    2.06
   4  -2  -5   28.64    2.11
  -4   2   5   27.95    1.50
  -4  -2   5   27.70    1.67
   3   2  -5    4.99    1.00
   3  -2  -5    4.77    1.09
  -3   2   5    4.45    0.83
  -3  -2   5    4.82    0.93
   2   2  -5   38.11    1.99
   2  -2  -5   35.83    2.14
  -2   2   5   35.93    1.93
  -2  -2   5   34.27    1.98
   1   2  -5   37.01    1.85
   1  -2  -5   36.35    2.07
  -1   2   5   34.22    2.05
  -1  -2   5   34.38    2.08
   0   2  -5   39.01    1.79
   0  -2  -5   38.45    2.07
   0   2   5   38.74    2.24
   0  -2   5   38.56    2.25
  -1   2  -5    2.92    0.66
  -1  -2  -5    2.57    0.85
   1   2   5    3.88    1.04
   1  -2   5    2.38    0.86
  -2   2  -5   26.84    1.50
  -2  -2  -5   26.33    1.82
   2   2   5   25.04    2.11
   2  -2   5   21.76    1.95
  -3   2  -5    0.26    0.34
  -3  -2  -5   -0.12    0.49
   3   2   5    0.56    0.65
   3  -2   5   -0.21    0.61
  -4  -2  -5   12.06    1.45
   4   2   5   12.41    1.85
   4  -2   5   14.45    1.84
  -5  -2  -5   27.36    2.16
   5   2   5   22.73    2.45
   5  -2   5   26.12    2.49
  -6  -2  -5    4.04    1.06
   6   2   5    4.27    1.37
   6  -2   5    2.67    1.17
   7   2   5    1.40    0.83
   7  -2   5    0.24    0.74
   9   3  -5    4.43    1.53
   9  -3  -5    5.35    1.70
   8   3  -5    9.46    2.08
   8  -3  -5   11.30    2.15
   7   3  -5    0.01    0.79
   7  -3  -5    0.73    0.84
   6   3  -5    1.90    0.92
   6  -3  -5    1.50    0.88
   5   3  -5    1.65    0.79
   5  -3  -5    0.27    0.67
  -5  -3   5    0.87    0.47
   4   3  -5   60.46    2.81
   4  -3  -5   56.63    2.92
  -4   3   5   54.26    2.00
  -4  -3   5   56.72    2.40
   3   3  -5    4.58    0.99
   3  -3  -5    4.04    1.11
  -3   3   5    4.61    0.85
  -3  -3   5    4.14    0.91
   2   3  -5    1.64    0.65
   2  -3  -5    2.15    0.81
  -2   3   5    2.12    0.69
  -2  -3   5    2.21    0.72
   1   3  -5    6.65    0.89
   1  -3  -5    6.41    1.11
  -1   3   5    6.64    1.15
  -1  -3   5    7.69    1.17
   0   3  -5    9.84    0.95
   0  -3  -5   10.15    1.23
   0   3   5    9.43    1.28
   0  -3   5    7.92    1.20
  -1   3  -5   19.01    1.19
  -1  -3  -5   18.43    1.60
   1   3   5   18.57    1.74
   1  -3   5   16.95    1.68
  -2   3  -5  203.14    3.76
  -2  -3  -5  204.40    4.88
   2   3   5  195.70    5.35
   2  -3   5  195.80    5.36
  -3  -3  -5   24.72    1.91
   3   3   5   25.48    2.22
   3  -3   5   24.30    2.17
  -4  -3  -5    1.02    0.72
   4   3   5    1.32    0.85
   4  -3   5    1.33    0.84
  -5  -3  -5   -0.56    0.52
   5   3   5   -0.12    0.71
   5  -3   5    0.49    0.72
  -6  -3  -5    1.66    0.79
   6   3   5    0.68    0.93
   6  -3   5    1.57    0.94
  -7  -3  -5    8.79    1.43
   7   3   5    6.20    1.58
   7  -3   5    6.29    1.53
   9   4  -5   -0.52    0.97
   9  -4  -5    1.11    1.08
   8   4  -5    4.77    1.55
   8  -4  -5    5.48    1.71
   7   4  -5    5.00    1.61
   7  -4  -5    2.68    1.09
   6   4  -5    4.00    1.20
   6  -4  -5    4.97    1.34
   5   4  -5  181.92    5.11
   5  -4  -5  183.32    5.44
  -5  -4   5  177.66    4.26
   4   4  -5   59.00    2.77
   4  -4  -5   59.04    3.03
  -4   4   5   59.02    2.05
  -4  -4   5   57.41    2.50
   3   4  -5   50.94    2.36
   3  -4  -5   53.14    2.76
  -3   4   5   50.35    2.10
  -3  -4   5   49.44    2.39
   2   4  -5    5.44    0.90
   2  -4  -5    5.82    1.15
  -2   4   5    6.00    0.98
  -2  -4   5    4.97    0.99
   1   4  -5    0.65    0.40
   1  -4  -5    0.35    0.62
  -1   4   5    1.23    0.67
  -1  -4   5    1.19    0.62
   0   4  -5    8.71    0.84
   0  -4  -5    9.54    1.29
   0   4   5    8.20    1.25
   0  -4   5    8.07    1.26
  -1   4  -5   76.53    2.16
  -1  -4  -5   77.42    3.08
   1   4   5   67.24    3.05
   1  -4   5   73.08    3.22
  -2  -4  -5   20.11    1.80
   2   4   5   14.92    1.83
   2  -4   5   16.26    1.87
  -3  -4  -5   68.00    3.07
   3   4   5   71.06    3.47
   3  -4   5   69.58    3.42
  -4  -4  -5   14.02    1.63
   4   4   5   11.28    1.77
   4  -4   5   11.54    1.68
  -5  -4  -5    2.57    1.01
   5   4   5    2.17    1.11
   5  -4   5    1.48    0.92
  -6  -4  -5    4.96    1.28
   6   4   5    4.06    1.35
   6  -4   5    3.17    1.22
  -7  -4  -5    0.37    0.69
   7   4   5    2.84    1.18
   7  -4   5    0.64    0.81
   9   5  -5    7.73    2.04
   9  -5  -5    2.81    1.37
   8   5  -5    8.33    1.90
   8  -5  -5    9.83    2.00
   7   5  -5    6.87    1.70
   7  -5  -5    5.91    1.57
   6   5  -5    1.85    0.92
   6  -5  -5    3.10    1.10
  -6  -5   5    2.79    0.73
   5   5  -5   31.56    2.30
   5  -5  -5   33.02    2.50
  -5  -5   5   35.41    2.05
   4   5  -5   97.99    3.50
   4  -5  -5   94.22    3.80
  -4   5   5   88.15    2.58
  -4  -5   5   92.07    3.24
   3   5  -5   49.30    2.32
   3  -5  -5   45.40    2.62
  -3   5   5   47.06    2.04
  -3  -5   5   45.41    2.35
   2   5  -5   71.94    2.51
   2  -5  -5   72.06    3.12
  -2   5   5   67.75    2.58
  -2  -5   5   68.25    2.91
   1   5  -5   49.17    1.89
   1  -5  -5   49.96    2.59
  -1   5   5   45.58    2.32
  -1  -5   5   45.35    2.45
   0   5  -5   90.85    2.32
   0  -5  -5   85.17    3.31
   0   5   5   86.73    3.30
   0  -5   5   86.28    3.42
  -1  -5  -5    9.21    1.37
   1   5   5    8.59    1.37
   1  -5   5    8.37    1.31
  -2  -5  -5  312.06    6.38
   2   5   5  286.79    6.55
   2  -5   5  296.38    6.69
  -3  -5  -5    4.18    1.16
   3   5   5    3.53    1.12
   3  -5   5    5.01    1.27
  -4  -5  -5   32.34    2.38
   4   5   5   31.94    2.62
   4  -5   5   29.69    2.46
  -5  -5  -5    7.10    1.38
   5   5   5    6.39    1.68
   5  -5   5   10.49    1.72
  -6  -5  -5    6.13    1.47
   6   5   5    6.09    1.74
   6  -5   5    7.52    1.59
   8   6  -5   -0.18    0.80
   8  -6  -5    1.42    1.06
   7   6  -5    0.46    0.83
   7  -6  -5   -0.18    0.72
   6   6  -5   -0.54    0.59
   6  -6  -5   -0.19    0.61
  -6  -6   5    0.14    0.37
   5   6  -5   48.39    2.75
   5  -6  -5   45.36    2.89
  -5  -6   5   45.43    2.37
   4   6  -5    1.51    0.75
   4  -6  -5    0.97    0.74
  -4  -6   5    0.66    0.50
   3   6  -5   90.78    3.07
   3  -6  -5   82.73    3.53
  -3   6   5   84.25    2.68
  -3  -6   5   84.13    3.23
   2   6  -5    3.15    0.70
   2  -6  -5    2.63    0.95
  -2   6   5    4.19    0.94
  -2  -6   5    2.18    0.78
   1   6  -5    2.55    0.56
   1  -6  -5    2.62    0.93
  -1   6   5    2.87    0.87
  -1  -6   5    1.54    0.71
   0   6  -5    5.54    0.63
   0  -6  -5    7.10    1.28
   0   6   5    4.50    1.14
   0  -6   5    3.75    1.06
  -1  -6  -5    1.03    0.69
   1   6   5    0.30    0.57
   1  -6   5    0.53    0.61
  -2  -6  -5   20.00    1.90
   2   6   5   19.09    2.02
   2  -6   5   18.10    1.93
  -3  -6  -5   -0.04    0.54
   3   6   5    0.42    0.73
   3  -6   5   -0.68    0.50
  -4  -6  -5    2.20    0.98
   4   6   5    1.24    0.89
   4  -6   5    0.82    0.76
  -5  -6  -5    1.40    0.83
   5   6   5    0.98    0.94
   5  -6   5    0.50    0.72
  -6  -6  -5    0.72    0.74
   6   6   5    1.66    1.08
   6  -6   5   -0.64    0.53
   8   7  -5    1.92    1.22
   8  -7  -5    2.88    1.25
   7   7  -5    7.96    1.67
   7  -7  -5    9.69    1.84
   6   7  -5    6.50    1.43
   6  -7  -5    8.00    1.59
  -6  -7   5    8.11    1.17
   5   7  -5   58.61    3.00
   5  -7  -5   52.36    3.16
  -5  -7   5   54.77    2.67
   4   7  -5   73.00    3.02
   4  -7  -5   65.31    3.31
  -4  -7   5   67.70    2.99
   3   7  -5   14.90    1.42
   3  -7  -5   12.72    1.71
  -3   7   5   14.03    1.29
  -3  -7   5   12.25    1.46
   2   7  -5   18.03    1.31
   2  -7  -5   16.32    1.70
  -2   7   5   15.02    1.37
  -2  -7   5   15.81    1.59
   1   7  -5   17.89    1.11
   1  -7  -5   16.98    1.77
  -1   7   5   16.73    1.54
  -1  -7   5   15.78    1.63
   0  -7  -5   66.57    3.11
   0   7   5   66.77    2.99
   0  -7   5   65.68    3.11
  -1  -7  -5   40.98    2.53
   1   7   5   39.44    2.52
   1  -7   5   38.99    2.53
  -2  -7  -5   75.75    3.42
   2   7   5   73.89    3.50
   2  -7   5   72.52    3.45
  -3  -7  -5    7.46    1.38
   3   7   5    6.69    1.41
   3  -7   5    6.03    1.32
  -4  -7  -5    6.52    1.41
   4   7   5    1.86    1.01
   4  -7   5    4.81    1.27
  -5  -7  -5   10.30    1.72
   5   7   5   10.37    1.95
   5  -7   5   14.24    1.88
  -6  -7  -5    5.72    1.58
   6   7   5    5.49    1.67
   6  -7   5    4.19    1.37
   8   8  -5    0.31    0.87
   8  -8  -5   -0.10    0.89
   7   8  -5   -0.44    0.63
   7  -8  -5    0.03    0.76
   6   8  -5    7.17    1.43
   6  -8  -5    5.30    1.51
  -6  -8   5    6.50    1.15
   5   8  -5    4.33    1.21
   5  -8  -5    4.15    1.26
  -5  -8   5    2.85    0.90
   4   8  -5    2.46    0.87
   4  -8  -5    2.22    1.00
  -4  -8   5    1.53    0.74
   3   8  -5   21.00    1.59
   3  -8  -5   19.68    1.98
  -3   8   5   19.98    1.46
  -3  -8   5   20.18    1.80
   2   8  -5   22.37    1.43
   2  -8  -5   22.81    2.01
  -2   8   5   24.93    1.75
  -2  -8   5   22.87    1.91
   1  -8  -5    0.60    0.69
  -1   8   5    0.35    0.59
  -1  -8   5    0.85    0.65
   0  -8  -5    5.38    1.28
   0   8   5    4.37    1.21
   0  -8   5    6.29    1.22
  -1  -8  -5   37.26    2.49
   1   8   5   34.57    2.43
   1  -8   5   34.49    2.41
  -2  -8  -5    0.00    0.63
   2   8   5   -0.08    0.65
   2  -8   5    0.19    0.62
  -3  -8  -5    0.39    0.67
   3   8   5    0.23    0.68
   3  -8   5   -0.45    0.50
  -4  -8  -5   20.29    2.15
   4   8   5   15.99    2.11
   4  -8   5   17.72    2.04
  -5  -8  -5   -0.34    0.57
   5   8   5   -0.36    0.82
   5  -8   5    0.05    0.63
  -6  -8  -5    0.34    0.81
   6   8   5    0.95    0.88
   6  -8   5    0.08    0.53
   8   9  -5    6.19    1.78
   8  -9  -5    9.46    2.04
  -8  -9   5    9.25    2.26
   7   9  -5   17.76    2.21
   7  -9  -5   15.54    2.20
   6   9  -5   14.51    1.85
   6   9  -5   13.92    1.57
   6  -9  -5   12.75    1.95
  -6  -9   5   11.40    1.49
   5   9  -5    0.49    0.66
   5  -9  -5    0.82    0.80
  -5  -9   5    0.26    0.50
   4   9  -5   18.83    1.65
   4  -9  -5   17.89    1.99
  -4  -9   5   15.23    1.66
   3   9  -5   16.80    1.43
   3  -9  -5   15.29    1.85
  -3   9   5   16.86    1.39
  -3  -9   5   17.19    1.74
   2   9  -5   11.80    1.06
   2  -9  -5   10.05    1.65
  -2   9   5   10.63    1.32
  -2  -9   5   11.07    1.50
   1  -9  -5   82.13    3.65
  -1   9   5   80.43    3.18
  -1  -9   5   76.71    3.45
   0  -9  -5    3.19    1.10
   0   9   5    3.63    1.21
   0  -9   5    3.61    1.08
  -1  -9  -5    3.90    1.23
   1   9   5    2.78    0.99
   1  -9   5    3.91    1.14
  -2  -9  -5   12.34    1.67
   2   9   5    9.85    1.65
   2  -9   5   12.90    1.70
  -3  -9  -5    4.93    1.38
   3   9   5    6.14    1.46
   3  -9   5    5.53    1.32
  -4  -9  -5   16.31    2.08
   4   9   5   14.85    2.05
   4  -9   5   16.29    2.02
  -5  -9  -5   13.65    2.01
   5   9   5   12.63    2.00
   5  -9   5   13.81    1.95
  -6  -9  -5   -0.42    0.76
   6   9   5   -0.15    0.72
   6  -9   5   -0.03    0.54
   8  10  -5   12.14    2.16
   8 -10  -5    8.48    2.11
  -8 -10   5    9.76    2.30
   7  10  -5    2.57    1.17
   7 -10  -5    2.06    1.06
  -7 -10   5    2.72    1.37
   6  10  -5    2.61    1.02
   6  10  -5    2.07    0.83
   6 -10  -5    0.73    0.98
  -6 -10   5    1.77    0.75
   5  10  -5    6.54    1.40
   5  10  -5    7.63    1.35
   5 -10  -5    6.08    1.61
  -5 -10   5    5.61    1.23
   4  10  -5    5.17    1.15
   4 -10  -5    3.93    1.22
  -4 -10   5    5.16    1.19
   3  10  -5    9.01    1.14
   3 -10  -5    9.21    1.61
  -3  10   5    7.72    1.06
  -3 -10   5    7.39    1.34
   2 -10  -5   13.14    1.76
  -2  10   5   13.44    1.44
  -2 -10   5   12.54    1.60
   1 -10  -5    0.30    0.78
  -1  10   5   -0.09    0.58
  -1 -10   5    0.75    0.64
   0 -10  -5   24.24    2.21
   0  10   5   22.23    1.99
   0 -10   5   20.69    1.97
  -1 -10  -5    4.44    1.33
   1  10   5    4.16    1.29
   1 -10   5    4.43    1.18
  -2 -10  -5    2.03    0.99
   2  10   5    1.06    0.77
   2 -10   5    2.27    0.99
  -3 -10  -5    1.29    0.90
   3  10   5    2.20    1.00
   3 -10   5    0.85    0.77
  -4 -10  -5    1.96    1.11
   4  10   5    0.94    0.92
   4 -10   5    2.49    1.11
  -5 -10  -5   16.41    2.27
   5  10   5   17.65    2.38
   5 -10   5   16.13    2.13
  -6 -10  -5    5.19    1.66
   6  10   5    6.72    1.76
   6 -10   5    4.40    1.38
   7  11  -5    0.14    0.42
   7 -11  -5    0.42    0.90
  -7 -11   5    0.41    0.92
   6  11  -5   11.27    1.75
   6  11  -5   13.57    1.68
   6 -11  -5   10.82    2.04
  -6 -11   5    8.25    1.74
  -6 -11   5   11.47    1.63
   5  11  -5  112.58    4.13
   5  11  -5  108.90    4.30
   5 -11  -5  111.65    4.79
  -5 -11   5  102.55    4.03
  -5 -11   5  105.61    4.23
   4  11  -5   18.01    1.60
   4 -11  -5   15.48    2.00
  -4 -11   5   17.81    1.75
  -4 -11   5   15.11    1.79
   3 -11  -5   76.21    3.72
  -3 -11   5   71.01    3.46
   2 -11  -5   29.56    2.42
  -2  11   5   28.18    1.94
  -2 -11   5   28.56    2.28
   1 -11  -5    1.19    0.83
  -1  11   5    1.40    0.79
  -1 -11   5    0.19    0.54
   0 -11  -5   84.08    3.85
   0  11   5   87.48    3.65
   0 -11   5   79.92    3.72
  -1 -11  -5   63.30    3.43
   1  11   5   63.36    3.32
   1 -11   5   64.22    3.42
  -2 -11  -5   36.77    2.77
   2  11   5   37.72    2.78
   2 -11   5   32.72    2.63
  -3 -11  -5   63.08    3.67
   3  11   5   60.47    3.58
   3 -11   5   60.42    3.53
  -4 -11  -5    6.56    1.82
   4  11   5    7.95    1.82
   4 -11   5    6.07    1.45
  -5 -11  -5    1.50    1.03
   5  11   5    0.14    0.87
   5 -11   5    0.40    0.75
   7  12  -5    1.73    0.74
   7 -12  -5   -0.71    0.72
  -7 -12   5    1.03    0.97
   6  12  -5   -0.05    0.50
   6 -12  -5    0.34    0.84
  -6 -12   5    0.17    0.84
   5  12  -5   50.26    3.11
   5 -12  -5   50.88    3.52
  -5 -12   5   48.14    2.91
  -5 -12   5   47.75    3.02
   4  12  -5    1.83    0.93
   4 -12  -5    2.25    1.11
  -4 -12   5    1.76    0.90
   3 -12  -5    8.65    1.65
  -3 -12   5   10.37    1.59
   2 -12  -5   -0.53    0.64
  -2  12   5    0.37    0.59
  -2 -12   5    0.37    0.61
   1 -12  -5    0.84    0.81
  -1  12   5    0.88    0.72
  -1 -12   5    0.37    0.57
   0 -12  -5    8.67    1.68
   0  12   5    9.89    1.60
   0 -12   5    8.70    1.48
  -1 -12  -5    7.46    1.68
   1  12   5    9.01    1.66
   1 -12   5   11.86    1.73
  -2 -12  -5   21.60    2.44
   2  12   5   23.58    2.45
   2 -12   5   21.09    2.32
  -3 -12  -5    8.19    1.80
   3  12   5    9.79    1.91
   3 -12   5    8.87    1.66
  -4 -12  -5    0.79    1.03
   4  12   5    1.31    0.98
   4 -12   5    0.91    0.78
  -5 -12  -5    8.25    2.01
   5  12   5    8.52    1.89
   5 -12   5    8.63    1.60
   7  13  -5   12.26    1.64
   7 -13  -5   14.68    2.34
  -7 -13   5   16.07    2.17
   6  13  -5    1.14    0.70
   6 -13  -5   -1.04    0.79
  -6 -13   5    0.28    0.76
   5  13  -5   40.38    2.89
   5 -13  -5   39.05    3.20
  -5 -13   5   38.85    2.64
  -5 -13   5   37.79    2.78
   4  13  -5  165.99    5.58
   4 -13  -5  182.87    6.13
  -4 -13   5  166.21    5.54
   3 -13  -5   22.82    2.36
  -3 -13   5   22.76    2.19
   2 -13  -5   17.57    2.14
  -2  13   5   18.57    1.68
  -2 -13   5   17.15    1.90
   1 -13  -5   71.72    3.72
  -1  13   5   73.49    3.30
  -1 -13   5   69.99    3.61
   0 -13  -5   17.63    2.13
   0  13   5   20.38    1.98
   0 -13   5   18.77    2.02
  -1 -13  -5   11.88    2.06
   1  13   5   14.55    1.93
   1 -13   5   13.43    1.84
  -2 -13  -5  329.46    8.11
   2  13   5  341.81    8.12
   2 -13   5  333.26    8.08
  -3 -13  -5    1.14    1.02
   3  13   5    1.53    1.07
   3 -13   5    0.77    0.81
  -4 -13  -5    8.57    1.94
   4  13   5   10.06    1.95
   4 -13   5    6.95    1.52
  -5 -13  -5   15.53    2.29
   5  13   5   14.86    2.27
   5 -13   5   13.49    1.87
   6  14  -5    3.78    1.20
   6 -14  -5    3.31    1.41
  -6 -14   5    2.09    1.01
   5  14  -5  113.79    4.78
   5 -14  -5  124.14    5.34
   4  14  -5   19.53    2.31
   4 -14  -5   22.04    2.63
  -4 -14   5   18.32    2.13
   3 -14  -5    4.99    1.56
  -3 -14   5    4.03    1.26
   2 -14  -5    5.95    1.60
  -2  14   5    4.11    1.08
  -2 -14   5    5.51    1.26
   1 -14  -5    7.38    1.63
  -1  14   5    5.02    1.28
  -1 -14   5    4.51    1.29
   0 -14  -5    4.06    1.33
   0  14   5    4.16    1.31
   0 -14   5    2.06    0.99
  -1 -14  -5   63.74    3.78
   1  14   5   74.31    3.84
   1 -14   5   69.46    3.79
  -2 -14  -5    1.29    1.11
   2  14   5    1.23    1.16
   2 -14   5   -0.06    0.79
  -3 -14  -5   30.62    2.95
   3  14   5   31.06    2.94
   3 -14   5   32.75    2.75
  -4 -14  -5   10.12    2.18
   4  14   5   11.73    2.07
   4 -14   5   10.16    1.65
   6  15  -5    0.33    0.63
   6 -15  -5   -0.44    0.84
   5  15  -5   12.25    1.83
   5 -15  -5    9.05    2.10
   4  15  -5   49.35    3.27
   4 -15  -5   47.29    3.43
  -4 -15   5   42.02    3.05
   3  15  -5   10.42    1.83
   3 -15  -5    7.78    1.82
  -3 -15   5    9.71    1.68
   2 -15  -5   22.26    2.42
  -2  15   5   21.63    1.93
  -2 -15   5   18.42    2.09
   1 -15  -5    3.38    1.22
  -1  15   5    4.15    1.19
  -1 -15   5    3.39    1.19
   0 -15  -5   11.14    1.94
   0  15   5   13.19    1.75
   0 -15   5   12.22    1.80
  -1 -15  -5    0.35    0.92
   1  15   5   -0.54    0.77
   1 -15   5    0.78    0.78
  -2 -15  -5   98.60    4.80
   2  15   5  101.83    4.73
   2 -15   5   97.58    4.60
  -3 -15  -5    0.59    1.04
   3  15   5   -0.38    0.70
   3 -15   5    0.23    0.54
  -4 -15  -5   10.31    2.11
   4  15   5    7.85    1.75
   4 -15   5    7.46    1.48
   5  16  -5   11.90    1.72
   5 -16  -5    6.26    1.77
   4  16  -5   17.92    2.17
   4 -16  -5   22.68    2.59
  -4 -16   5   16.48    2.07
   3  16  -5    1.13    0.86
   3 -16  -5    0.82    0.91
  -3 -16   5    0.18    0.60
   2 -16  -5    9.79    1.94
  -2 -16   5   10.81    1.75
   1 -16  -5    0.49    0.91
  -1  16   5    0.44    0.64
  -1 -16   5   -0.50    0.55
   0 -16  -5    0.61    0.92
   0  16   5    1.75    0.89
   0 -16   5    0.30    0.65
  -1 -16  -5    0.00    0.77
   1  16   5    1.01    1.03
   1 -16   5    0.76    0.68
  -2 -16  -5    0.86    1.08
   2  16   5    0.91    0.98
   2 -16   5    1.53    0.86
  -3 -16  -5    0.55    0.97
   3  16   5   -0.43    0.64
   3 -16   5    0.21    0.60
   5  17  -5    9.59    1.65
   5 -17  -5    8.10    2.05
   4  17  -5   29.97    2.71
   4 -17  -5   30.18    2.95
  -4 -17   5   28.17    2.63
   3  17  -5    0.86    0.81
   3 -17  -5    1.65    1.14
  -3 -17   5    0.54    0.69
   2 -17  -5    2.13    1.18
  -2 -17   5    2.16    1.01
   1 -17  -5    4.16    1.46
  -1  17   5    5.03    1.23
  -1 -17   5    5.02    1.41
   0 -17  -5    7.83    1.84
   0  17   5    8.78    1.63
   0 -17   5    7.94    1.62
  -1 -17  -5    6.97    1.81
   1  17   5    5.08    1.50
   1 -17   5    7.94    1.57
  -2 -17  -5   29.94    2.92
   2  17   5   32.86    2.94
   2 -17   5   29.64    2.71
   4  18  -5   -0.10    0.74
   4 -18  -5    0.07    0.81
  -4 -18   5    0.58    0.60
   3  18  -5    1.80    0.95
   3 -18  -5    0.47    0.94
  -3 -18   5    1.24    0.87
   2 -18  -5    2.81    1.32
  -2 -18   5    2.00    1.01
   1 -18  -5   -0.33    0.80
  -1  18   5    0.24    0.60
  -1 -18   5    0.05    0.62
   0 -18  -5    1.21    1.15
   0  18   5    1.01    0.89
   0 -18   5    1.05    0.83
  -1 -18  -5    7.08    1.92
   1  18   5    5.66    1.51
   1 -18   5    8.63    1.68
  -2 -18  -5   -0.06    0.89
   2  18   5    0.80    0.87
   2 -18   5    0.69    0.72
   2 -19  -5    9.70    2.06
  -2 -19   5    8.64    1.79
   1 -19  -5   19.74    2.61
  -1 -19   5   16.72    2.23
   0 -19  -5    5.35    1.65
   0  19   5    7.62    1.51
   0 -19   5    4.75    1.40
   8   0  -6  128.78    5.67
   7   0  -6   24.40    2.68
   6   0  -6   21.34    2.32
   5   0  -6   74.74    3.68
   4   0  -6   93.75    3.84
  -4   0   6   84.34    3.05
   3   0  -6   -0.97    0.56
  -3   0   6    0.16    0.53
   2   0  -6  920.51   10.69
  -2   0   6  874.66   10.43
   1   0  -6  200.15    4.93
  -1   0   6  185.50    5.17
   0   0  -6   70.32    2.90
   0   0   6   67.23    3.27
  -1   0  -6  203.33    4.76
   1   0   6  192.57    5.58
  -2   0  -6   92.98    3.27
   2   0   6   81.27    3.83
  -3   0  -6   59.80    2.71
   3   0   6   52.16    3.28
   4   0   6  110.60    4.87
   5   0   6  190.50    6.64
   8   1  -6   17.16    2.73
   8  -1  -6   18.99    2.77
   7   1  -6   35.50    3.07
   7  -1  -6   30.17    2.91
   6   1  -6   42.17    3.03
   6  -1  -6   39.82    2.98
   5   1  -6   28.57    2.43
   5  -1  -6   30.78    2.53
   4   1  -6   13.36    1.70
   4  -1  -6   14.44    1.76
  -4   1   6   12.05    1.33
  -4  -1   6   12.26    1.36
   3   1  -6   26.37    2.15
   3  -1  -6   30.62    2.30
  -3   1   6   27.31    1.91
  -3  -1   6   28.77    1.99
   2   1  -6   58.57    2.98
   2  -1  -6   59.24    3.00
  -2   1   6   48.87    2.81
  -2  -1   6   51.97    2.84
   1   1  -6  635.78    8.37
   1  -1  -6  645.45    8.87
  -1   1   6  602.15    9.02
  -1  -1   6  613.07    9.18
   0   1  -6    3.20    0.94
   0  -1  -6    3.52    1.03
   0   1   6    3.33    1.12
   0  -1   6    5.10    1.26
  -1   1  -6    6.69    1.03
  -1  -1  -6    7.40    1.20
   1   1   6    2.54    1.09
   1  -1   6    5.45    1.36
  -2   1  -6   12.27    1.19
  -2  -1  -6   11.54    1.37
   2   1   6   11.45    1.70
   2  -1   6   10.19    1.68
  -3  -1  -6    0.58    0.55
   3   1   6    0.09    0.74
   3  -1   6    0.51    0.79
   4   1   6    2.09    1.17
   4  -1   6    1.53    1.00
   5   1   6   66.07    4.15
   5  -1   6   67.12    4.13
   8   2  -6   60.64    4.08
   8  -2  -6   61.29    4.14
   7   2  -6    1.47    1.10
   7  -2  -6    1.50    1.12
   6   2  -6   22.03    2.28
   6  -2  -6   19.66    2.24
   5   2  -6    4.80    1.34
   5  -2  -6    3.88    1.24
   4   2  -6    0.77    0.70
   4  -2  -6    1.59    0.91
  -4   2   6    1.41    0.63
  -4  -2   6    1.28    0.65
   3   2  -6   27.78    2.14
   3  -2  -6   29.67    2.25
  -3   2   6   27.99    1.91
  -3  -2   6   28.86    2.02
   2   2  -6  185.22    4.70
   2  -2  -6  190.66    5.12
  -2   2   6  186.79    4.86
  -2  -2   6  184.65    4.97
   1   2  -6   10.87    1.45
   1  -2  -6   11.85    1.62
  -1   2   6    5.68    1.66
  -1  -2   6    8.93    1.58
   0   2  -6   26.21    1.70
   0  -2  -6   24.05    1.90
   0   2   6   23.00    2.08
   0  -2   6   20.88    1.96
  -1   2  -6    0.55    0.45
  -1  -2  -6   -0.22    0.49
   1   2   6   -0.09    0.65
   1  -2   6    0.24    0.62
  -2  -2  -6   31.32    2.15
   2   2   6   27.81    2.41
   2  -2   6   27.57    2.38
  -3  -2  -6   85.12    3.44
   3   2   6   83.93    4.10
   3  -2   6   83.74    4.09
  -4  -2  -6    5.10    1.20
   4   2   6    4.64    1.44
   4  -2   6    5.43    1.56
   5   2   6   62.12    4.03
   5  -2   6   64.95    3.95
   8   3  -6   15.78    2.53
   8  -3  -6   20.15    2.71
   7   3  -6    3.79    1.36
   7  -3  -6    3.33    1.27
   6   3  -6    8.62    1.72
   6  -3  -6    5.52    1.53
   5   3  -6   20.59    2.03
   5  -3  -6   21.47    2.21
  -5  -3   6   18.80    1.58
   4   3  -6    1.93    0.88
   4  -3  -6    2.29    0.95
  -4  -3   6    1.88    0.72
   3   3  -6   -0.63    0.50
   3  -3  -6    0.75    0.71
  -3   3   6    0.50    0.56
  -3  -3   6    0.60    0.58
   2   3  -6    4.68    1.20
   2  -3  -6    8.46    1.48
  -2   3   6    5.37    1.32
  -2  -3   6    6.89    1.32
   1   3  -6    0.44    0.47
   1  -3  -6    0.48    0.66
  -1   3   6   -0.32    0.68
  -1  -3   6    0.04    0.53
   0   3  -6    0.50    0.38
   0  -3  -6   -0.08    0.50
   0   3   6   -0.41    0.56
   0  -3   6    0.28    0.58
  -1  -3  -6    2.12    0.83
   1   3   6    2.50    1.04
   1  -3   6    2.98    1.07
  -2  -3  -6    7.21    1.26
   2   3   6    4.19    1.34
   2  -3   6    5.14    1.34
  -3  -3  -6    2.38    0.90
   3   3   6    0.73    0.89
   3  -3   6    0.76    0.84
  -4  -3  -6    7.76    1.39
   4   3   6    4.72    1.52
   4  -3   6    7.48    1.67
  -5  -3  -6    0.23    0.55
   5   3   6   -0.12    0.90
   5  -3   6    0.16    0.84
   8   4  -6    8.37    2.14
   8  -4  -6   13.52    2.41
   7   4  -6    2.51    1.24
   7  -4  -6    1.66    1.14
   6   4  -6    2.29    1.01
   6  -4  -6    0.88    0.89
   5   4  -6    6.35    1.45
   5  -4  -6    4.73    1.39
  -5  -4   6    4.52    0.96
   4   4  -6    0.35    0.58
   4  -4  -6   -0.25    0.62
  -4  -4   6    0.72    0.53
   3   4  -6    1.45    0.72
   3  -4  -6    2.48    0.99
  -3   4   6    2.66    0.78
  -3  -4   6    3.87    0.99
   2   4  -6    1.85    0.69
   2  -4  -6    1.61    0.80
  -2   4   6    1.52    0.78
  -2  -4   6    2.29    0.88
   1   4  -6    2.10    0.63
   1  -4  -6    0.90    0.70
  -1   4   6    2.10    0.92
  -1  -4   6    2.02    0.83
   0  -4  -6    0.33    0.64
   0   4   6   -0.01    0.63
   0  -4   6    2.26    0.97
  -1  -4  -6    1.24    0.78
   1   4   6    0.79    0.79
   1  -4   6    0.63    0.69
  -2  -4  -6    2.03    0.91
   2   4   6    2.57    1.02
   2  -4   6    1.95    0.99
  -3  -4  -6    3.04    0.97
   3   4   6    0.70    0.80
   3  -4   6    1.39    0.93
  -4  -4  -6    4.69    1.27
   4   4   6    3.54    1.32
   4  -4   6    5.53    1.55
  -5  -4  -6   11.32    1.61
   5   4   6   10.13    1.95
   5  -4   6    8.37    1.75
   8   5  -6   12.17    2.20
   8  -5  -6   13.20    2.37
   7   5  -6   13.68    2.14
   7  -5  -6   12.88    2.11
   6   5  -6   24.02    2.35
   6  -5  -6   22.56    2.44
   5   5  -6    0.11    0.58
   5  -5  -6    0.05    0.79
  -5  -5   6   -0.19    0.44
   4   5  -6   23.34    1.95
   4  -5  -6   20.06    2.15
  -4  -5   6   19.30    1.75
   3   5  -6    9.98    1.28
   3  -5  -6    8.75    1.55
  -3   5   6    8.35    1.18
  -3  -5   6   10.96    1.46
   2   5  -6   18.34    1.48
   2  -5  -6   14.67    1.80
  -2   5   6   12.93    1.51
  -2  -5   6   15.40    1.71
   1   5  -6   31.01    1.68
   1  -5  -6   30.27    2.32
  -1   5   6   30.14    2.20
  -1  -5   6   28.19    2.23
   0  -5  -6    6.72    1.40
   0   5   6    5.37    1.30
   0  -5   6    4.10    1.20
  -1  -5  -6    4.60    1.27
   1   5   6    4.39    1.30
   1  -5   6    2.99    1.13
  -2  -5  -6   11.53    1.59
   2   5   6   10.20    1.70
   2  -5   6   10.19    1.62
  -3  -5  -6    0.02    0.66
   3   5   6   -0.33    0.63
   3  -5   6   -0.54    0.65
  -4  -5  -6    0.65    0.79
   4   5   6    1.88    1.06
   4  -5   6    1.15    0.82
  -5  -5  -6    1.54    0.95
   5   5   6    1.63    1.14
   5  -5   6    2.21    1.06
   8   6  -6    6.20    1.91
   8  -6  -6    7.67    1.96
   7   6  -6    6.08    1.62
   7  -6  -6    5.76    1.76
   6   6  -6   14.97    1.97
   6  -6  -6   18.32    2.34
   5   6  -6   28.32    2.30
   5  -6  -6   31.56    2.71
  -5  -6   6   30.39    2.12
   4   6  -6   47.82    2.66
   4  -6  -6   43.94    2.96
  -4  -6   6   46.34    2.63
   3   6  -6   49.91    2.50
   3  -6  -6   42.84    2.87
  -3   6   6   44.06    2.25
  -3  -6   6   46.64    2.70
   2   6  -6   47.70    2.19
   2  -6  -6   45.29    2.86
  -2   6   6   44.78    2.45
  -2  -6   6   44.17    2.69
   1  -6  -6   81.56    3.67
  -1   6   6   79.10    3.36
  -1  -6   6   78.24    3.61
   0  -6  -6  102.02    4.05
   0   6   6   90.49    3.79
   0  -6   6   92.09    3.95
  -1  -6  -6   91.06    3.84
   1   6   6   89.34    3.95
   1  -6   6   92.16    4.08
  -2  -6  -6   42.35    2.77
   2   6   6   40.89    2.90
   2  -6   6   37.29    2.78
  -3  -6  -6   33.92    2.59
   3   6   6   36.12    2.88
   3  -6   6   30.35    2.65
  -4  -6  -6   31.13    2.56
   4   6   6   28.04    2.71
   4  -6   6   26.99    2.59
  -5  -6  -6   37.13    2.85
   5   6   6   28.24    2.84
   5  -6   6   33.88    2.92
   7   7  -6    3.66    1.31
   7  -7  -6    4.55    1.62
   6   7  -6   12.38    1.89
   6  -7  -6   11.63    1.97
   5   7  -6   19.99    2.01
   5  -7  -6   17.24    2.16
  -5  -7   6   16.92    1.73
   4   7  -6   20.14    1.84
   4  -7  -6   19.44    2.22
  -4  -7   6   17.41    1.77
   3   7  -6   23.43    1.76
   3  -7  -6   20.84    2.22
  -3   7   6   21.89    1.67
  -3  -7   6   20.50    1.93
   2  -7  -6   26.59    2.32
  -2   7   6   26.33    1.98
  -2  -7   6   27.61    2.24
   1  -7  -6    9.28    1.64
  -1   7   6    9.45    1.47
  -1  -7   6    9.03    1.52
   0  -7  -6   16.08    1.94
   0   7   6   16.82    1.88
   0  -7   6   18.48    1.96
  -1  -7  -6   44.41    2.86
   1   7   6   41.37    2.83
   1  -7   6   38.85    2.78
  -2  -7  -6    4.47    1.30
   2   7   6    4.52    1.43
   2  -7   6    3.51    1.25
  -3  -7  -6   13.27    1.86
   3   7   6   13.90    2.01
   3  -7   6   11.25    1.79
  -4  -7  -6    1.54    0.93
   4   7   6    2.00    1.12
   4  -7   6    1.04    0.90
  -5  -7  -6    1.03    0.80
   5   7   6    0.12    0.88
   5  -7   6    0.76    0.82
   7   8  -6    1.88    1.00
   7  -8  -6    0.61    1.02
   6   8  -6    5.70    1.49
   6  -8  -6    8.43    1.85
   5   8  -6   10.68    1.59
   5  -8  -6   11.66    1.95
  -5  -8   6    8.60    1.37
   4   8  -6   28.47    2.09
   4  -8  -6   25.45    2.48
  -4  -8   6   27.71    2.22
   3   8  -6   25.28    1.83
   3  -8  -6   24.42    2.38
  -3  -8   6   24.10    2.11
   2  -8  -6  103.03    4.29
  -2   8   6  104.12    3.70
  -2  -8   6  104.96    4.22
   1  -8  -6   25.49    2.32
  -1   8   6   23.49    2.03
  -1  -8   6   23.10    2.16
   0  -8  -6   21.43    2.15
   0   8   6   18.05    1.94
   0  -8   6   19.54    2.02
  -1  -8  -6   25.45    2.34
   1   8   6   24.81    2.29
   1  -8   6   23.52    2.25
  -2  -8  -6   43.12    2.95
   2   8   6   41.08    2.96
   2  -8   6   41.67    2.99
  -3  -8  -6   40.23    2.94
   3   8   6   38.10    3.07
   3  -8   6   33.38    2.86
  -4  -8  -6   12.53    1.93
   4   8   6   10.23    1.97
   4  -8   6    8.84    1.79
  -5  -8  -6   25.28    2.53
   5   8   6   21.09    2.56
   5  -8   6   21.75    2.49
   7   9  -6    6.02    1.62
   7  -9  -6    5.46    1.81
   6   9  -6    1.53    0.96
   6  -9  -6    1.20    1.03
  -6  -9   6    1.04    0.61
   5   9  -6    0.01    0.68
   5  -9  -6    0.55    0.83
  -5  -9   6    0.14    0.50
   4   9  -6    3.95    0.99
   4  -9  -6    4.30    1.35
  -4  -9   6    2.73    1.00
   3  -9  -6   -0.88    0.62
  -3  -9   6    0.21    0.63
   2  -9  -6   37.22    2.78
  -2   9   6   35.82    2.32
  -2  -9   6   37.13    2.66
   1  -9  -6   66.12    3.56
  -1   9   6   62.79    3.12
  -1  -9   6   61.74    3.38
   0  -9  -6    5.47    1.48
   0   9   6    5.60    1.36
   0  -9   6    3.89    1.25
  -1  -9  -6    3.17    1.20
   1   9   6    2.13    0.95
   1  -9   6    3.11    1.11
  -2  -9  -6    2.80    1.18
   2   9   6    3.72    1.27
   2  -9   6    2.36    1.08
  -3  -9  -6    1.52    1.05
   3   9   6    2.35    1.16
   3  -9   6    2.96    1.17
  -4  -9  -6    7.47    1.73
   4   9   6    6.25    1.72
   4  -9   6    6.76    1.55
   7  10  -6   -0.78    0.74
   7 -10  -6    0.07    0.85
   6  10  -6   -0.07    0.73
   6 -10  -6    1.77    1.03
  -6 -10   6    0.40    0.65
   5  10  -6    0.27    0.59
   5 -10  -6    0.30    0.87
  -5 -10   6    0.83    0.60
   4 -10  -6    1.12    0.83
  -4 -10   6    0.09    0.55
   3 -10  -6   37.07    2.94
  -3 -10   6   35.85    2.64
   2 -10  -6   23.21    2.40
  -2  10   6   21.31    1.86
  -2 -10   6   23.71    2.22
   1 -10  -6   -0.24    0.75
  -1  10   6    0.53    0.64
  -1 -10   6    0.40    0.65
   0 -10  -6   11.44    1.78
   0  10   6   13.59    1.84
   0 -10   6   14.42    1.88
  -1 -10  -6    0.51    0.83
   1  10   6    0.69    0.74
   1 -10   6    0.39    0.66
  -2 -10  -6    2.90    1.10
   2  10   6    1.44    0.97
   2 -10   6    1.52    0.96
  -3 -10  -6    7.26    1.75
   3  10   6    5.25    1.55
   3 -10   6    5.36    1.47
  -4 -10  -6    4.28    1.43
   4  10   6    1.32    0.95
   4 -10   6    2.19    1.10
   6  11  -6    2.78    1.17
   6 -11  -6    3.06    1.38
  -6 -11   6    4.79    1.21
   5 -11  -6    4.93    1.58
  -5 -11   6    5.23    1.36
   4 -11  -6    0.57    0.96
  -4 -11   6   -0.20    0.58
   3 -11  -6    0.13    0.91
  -3 -11   6    0.34    0.57
   2 -11  -6    3.15    1.16
  -2  11   6    4.05    1.15
  -2 -11   6    2.68    1.07
   1 -11  -6   24.74    2.52
  -1  11   6   22.82    2.10
  -1 -11   6   24.01    2.26
   0 -11  -6    0.30    0.78
   0  11   6   -0.03    0.67
   0 -11   6    0.18    0.60
  -1 -11  -6    3.22    1.27
   1  11   6    1.74    0.94
   1 -11   6    3.18    1.17
  -2 -11  -6    6.17    1.78
   2  11   6    8.61    1.68
   2 -11   6    6.91    1.56
  -3 -11  -6    1.53    1.05
   3  11   6    1.10    1.03
   3 -11   6    0.56    0.89
  -4 -11  -6   -0.39    0.79
   4  11   6   -0.31    0.72
   4 -11   6    0.72    0.80
   6 -12  -6    5.70    1.76
  -6 -12   6    4.70    1.27
   5 -12  -6    0.96    1.22
  -5 -12   6    0.17    0.69
   4 -12  -6    1.64    1.07
  -4 -12   6    3.84    1.22
   3 -12  -6   10.42    1.97
  -3 -12   6    6.72    1.45
   2 -12  -6    1.47    1.01
  -2  12   6    3.08    0.95
  -2 -12   6    1.46    0.91
   1 -12  -6   -0.39    0.82
  -1  12   6    0.58    0.68
  -1 -12   6    0.36    0.67
   0 -12  -6    7.00    1.82
   0  12   6    8.17    1.61
   0 -12   6    5.91    1.46
  -1 -12  -6    4.29    1.52
   1  12   6    5.36    1.54
   1 -12   6    5.27    1.46
  -2 -12  -6    1.32    0.99
   2  12   6    1.87    1.05
   2 -12   6    0.85    0.88
  -3 -12  -6   21.50    2.60
   3  12   6   19.68    2.37
   3 -12   6   18.69    2.27
   6 -13  -6    3.25    1.48
  -6 -13   6    4.42    1.27
   5 -13  -6    9.44    2.16
  -5 -13   6    8.65    1.66
   4 -13  -6    4.18    1.56
  -4 -13   6    3.05    1.19
   3 -13  -6    4.62    1.50
  -3 -13   6    3.60    1.26
   2 -13  -6    2.45    1.05
  -2 -13   6    0.80    0.75
   1 -13  -6    0.10    0.88
  -1  13   6    0.19    0.56
  -1 -13   6   -0.17    0.55
   0 -13  -6    2.78    1.35
   0  13   6    5.78    1.50
   0 -13   6    3.43    1.29
  -1 -13  -6    9.67    2.15
   1  13   6    8.86    1.83
   1 -13   6    9.17    1.66
  -2 -13  -6    0.11    0.95
   2  13   6    1.72    1.01
   2 -13   6    0.01    0.68
  -3 -13  -6    0.69    0.93
   3  13   6    2.41    1.09
   3 -13   6   -0.07    0.68
   5 -14  -6    3.61    1.62
  -5 -14   6    4.09    1.32
   4 -14  -6    8.67    2.10
  -4 -14   6    7.40    1.69
   3 -14  -6    2.17    1.07
  -3 -14   6    2.23    1.01
   2 -14  -6    6.72    1.77
  -2 -14   6    5.70    1.42
   1 -14  -6    4.67    1.48
  -1  14   6    5.33    1.34
  -1 -14   6    4.20    1.23
   0 -14  -6    2.60    1.24
   0  14   6    2.34    0.98
   0 -14   6    3.01    1.17
  -1 -14  -6   19.82    2.65
   1  14   6   19.10    2.43
   1 -14   6   18.26    2.24
  -2 -14  -6    5.65    1.84
   2  14   6    4.48    1.50
   2 -14   6    4.79    1.42
   4 -15  -6    0.84    1.21
  -4 -15   6    1.33    0.96
   3 -15  -6   -0.15    0.87
  -3 -15   6   -0.29    0.51
   2 -15  -6   -0.04    0.72
  -2 -15   6   -0.07    0.49
   1 -15  -6   -0.43    0.92
  -1  15   6    0.55    0.70
  -1 -15   6   -0.02    0.60
   0 -15  -6    2.15    1.30
   0  15   6    2.43    1.10
   0 -15   6    2.29    1.07
  -1 -15  -6   -0.32    1.01
   1  15   6   -0.41    0.75
   1 -15   6   -0.05    0.50
  -2 -15  -6    2.91    1.34
   2  15   6    1.44    1.08
   2 -15   6    0.15    0.68
   3 -16  -6    1.04    0.97
  -3 -16   6    0.48    0.73
   2 -16  -6   15.63    2.28
  -2 -16   6   10.07    1.80
   1 -16  -6    1.45    1.18
  -1  16   6    2.14    0.88
  -1 -16   6    1.20    0.87
   0 -16  -6    0.66    1.01
   0  16   6    1.51    0.95
   0 -16   6    1.23    0.81
  -1 -16  -6    2.65    1.40
   1  16   6    0.83    0.98
   1 -16   6    0.72    0.71
   2 -17  -6    1.44    1.14
  -2 -17   6    1.44    0.85
   1 -17  -6   21.73    2.73
  -1 -17   6   19.36    2.37
   7   0  -7   -0.98    0.78
   6   0  -7   -1.11    0.65
   5   0  -7   -0.40    0.74
   4   0  -7    0.18    0.68
   3   0  -7    0.64    0.68
  -3   0   7   -0.05    0.47
   2   0  -7    0.36    0.68
  -2   0   7    0.76    0.59
   1   0  -7   -0.37    0.49
  -1   0   7   -0.05    0.59
   0   0  -7    0.23    0.54
   0   0   7   -0.78    0.43
   1   0   7    0.41    0.70
   2   0   7    0.09    0.65
   3   0   7   -0.09    0.57
   4   0   7    0.32    0.79
   7   1  -7    0.15    0.88
   7  -1  -7    1.17    1.04
   6   1  -7   -0.07    0.72
   6  -1  -7    0.03    0.86
   5   1  -7    0.53    0.82
   5  -1  -7    0.16    0.81
   4   1  -7    0.12    0.65
   4  -1  -7    0.13    0.69
  -4  -1   7   -0.34    0.42
   3   1  -7    1.64    0.80
   3  -1  -7    2.63    0.99
  -3   1   7    1.16    0.70
  -3  -1   7    2.09    0.81
   2   1  -7   12.17    1.58
   2  -1  -7   12.02    1.68
  -2   1   7   12.77    1.61
  -2  -1   7   13.64    1.68
   1   1  -7    1.81    0.76
   1  -1  -7    0.72    0.76
  -1   1   7    0.42    0.74
  -1  -1   7    0.71    0.72
   0   1  -7   -0.03    0.39
   0  -1  -7   -0.13    0.50
   0   1   7   -0.33    0.42
   0  -1   7    0.04    0.56
  -1  -1  -7    4.44    1.11
   1   1   7    3.14    1.18
   1  -1   7    4.55    1.35
   2   1   7    1.55    0.97
   2  -1   7    1.68    1.01
   3   1   7    1.36    0.96
   3  -1   7    2.02    1.11
   4   1   7    2.58    1.26
   4  -1   7    2.74    1.27
   7   2  -7    2.65    1.19
   7  -2  -7    3.84    1.38
   6   2  -7    5.27    1.61
   6  -2  -7    6.89    1.69
   5   2  -7    6.37    1.51
   5  -2  -7    5.22    1.68
   4   2  -7    4.58    1.31
   4  -2  -7    5.70    1.49
  -4  -2   7    5.13    1.08
   3   2  -7    0.89    0.70
   3  -2  -7   -0.26    0.56
  -3   2   7   -0.04    0.42
  -3  -2   7   -0.05    0.48
   2   2  -7    9.20    1.33
   2  -2  -7    9.57    1.50
  -2   2   7    7.53    1.33
  -2  -2   7    7.82    1.43
   1   2  -7   55.46    2.68
   1  -2  -7   58.56    3.12
  -1   2   7   52.86    3.09
  -1  -2   7   50.00    3.04
   0  -2  -7    2.21    0.93
   0   2   7    2.09    0.89
   0  -2   7    2.04    0.99
  -1  -2  -7   15.37    1.74
   1   2   7   13.14    1.89
   1  -2   7   12.86    1.88
  -2  -2  -7    0.40    0.48
   2   2   7   -0.19    0.55
   2  -2   7    0.08    0.70
   3   2   7   -0.05    0.70
   3  -2   7    0.32    0.78
   4   2   7   11.77    2.06
   4  -2   7   15.05    2.20
   7   3  -7    0.78    0.91
   7  -3  -7   -0.16    0.73
   6   3  -7    1.18    0.93
   6  -3  -7    0.25    0.80
   5   3  -7   16.28    1.99
   5  -3  -7   15.95    2.23
   4   3  -7    2.77    1.00
   4  -3  -7    2.93    1.16
  -4  -3   7    2.47    0.91
   3   3  -7    5.61    1.22
   3  -3  -7    4.66    1.41
  -3   3   7    3.00    0.99
  -3  -3   7    3.16    1.04
   2   3  -7    0.14    0.56
   2  -3  -7   -0.19    0.64
  -2   3   7    0.12    0.55
  -2  -3   7    0.28    0.55
   1  -3  -7    0.16    0.70
  -1   3   7   -0.38    0.59
  -1  -3   7    2.02    0.91
   0  -3  -7   -0.15    0.59
   0   3   7   -0.28    0.56
   0  -3   7    0.80    0.72
  -1  -3  -7   41.72    2.70
   1   3   7   35.35    2.78
   1  -3   7   34.57    2.80
  -2  -3  -7   14.50    1.67
   2   3   7   14.53    2.09
   2  -3   7   12.45    1.96
  -3  -3  -7    0.31    0.53
   3   3   7   -0.78    0.54
   3  -3   7   -0.07    0.50
   4   3   7    0.91    0.93
   4  -3   7   -0.07    0.62
   7   4  -7    8.26    1.94
   7  -4  -7    6.88    1.98
   6   4  -7    7.79    1.77
   6  -4  -7    5.79    1.86
   5   4  -7   47.03    3.03
   5  -4  -7   49.68    3.44
   4   4  -7   18.34    1.89
   4  -4  -7   17.02    2.14
  -4  -4   7   17.04    1.76
   3   4  -7    8.54    1.37
   3  -4  -7    7.67    1.57
  -3   4   7    7.84    1.25
  -3  -4   7    7.37    1.35
   2  -4  -7   10.14    1.76
  -2   4   7   11.30    1.54
  -2  -4   7   11.04    1.63
   1  -4  -7    7.15    1.49
  -1   4   7    5.62    1.33
  -1  -4   7    4.25    1.18
   0  -4  -7    4.28    1.36
   0   4   7    5.46    1.37
   0  -4   7    6.60    1.40
  -1  -4  -7   21.97    2.19
   1   4   7   21.44    2.33
   1  -4   7   20.62    2.27
  -2  -4  -7   58.86    3.23
   2   4   7   55.53    3.58
   2  -4   7   53.18    3.50
  -3  -4  -7    2.90    1.05
   3   4   7    1.98    1.05
   3  -4   7    1.42    0.97
   4   4   7    2.56    1.29
   4  -4   7    1.27    0.88
   7   5  -7   -0.60    0.82
   7  -5  -7    0.82    1.05
   6   5  -7    2.80    1.17
   6  -5  -7    4.54    1.42
   5   5  -7   23.33    2.27
   5  -5  -7   23.46    2.57
   4   5  -7    0.41    0.72
   4  -5  -7    0.09    0.74
  -4  -5   7    0.20    0.51
   3   5  -7    1.21    0.65
   3  -5  -7    1.69    1.07
  -3  -5   7    1.02    0.77
   2  -5  -7    2.63    1.05
  -2   5   7    3.46    1.12
  -2  -5   7    3.80    1.20
   1  -5  -7   11.47    1.77
  -1   5   7    8.56    1.49
  -1  -5   7   10.92    1.67
   0  -5  -7    4.08    1.35
   0   5   7    3.89    1.17
   0  -5   7    4.17    1.29
  -1  -5  -7   68.06    3.52
   1   5   7   60.53    3.59
   1  -5   7   59.71    3.62
  -2  -5  -7    3.46    1.17
   2   5   7    0.64    0.93
   2  -5   7    1.92    1.04
  -3  -5  -7    4.02    1.34
   3   5   7    2.11    1.04
   3  -5   7    3.89    1.39
   4   5   7    1.37    0.94
   4  -5   7    2.00    1.04
   6   6  -7   -0.25    0.77
   6  -6  -7    0.81    0.95
   5   6  -7   44.06    2.92
   5  -6  -7   45.13    3.38
  -5  -6   7   40.85    2.91
   4   6  -7    8.00    1.35
   4  -6  -7    8.70    1.85
  -4  -6   7    6.79    1.37
   3  -6  -7   28.40    2.62
  -3  -6   7   23.90    2.18
   2  -6  -7   19.76    2.19
  -2   6   7   17.60    1.80
  -2  -6   7   15.32    1.83
   1  -6  -7   14.77    1.97
  -1   6   7   13.93    1.81
  -1  -6   7   15.47    1.90
   0  -6  -7   20.29    2.18
   0   6   7   15.44    1.99
   0  -6   7   18.40    2.14
  -1  -6  -7   13.74    1.87
   1   6   7   10.82    1.86
   1  -6   7   13.29    1.94
  -2  -6  -7   35.70    2.74
   2   6   7   36.37    3.01
   2  -6   7   38.17    3.06
  -3  -6  -7   10.31    1.76
   3   6   7    8.99    1.82
   3  -6   7    7.57    1.69
   6   7  -7    1.64    1.01
   6  -7  -7    1.19    1.07
   5   7  -7    8.10    1.53
   5  -7  -7    6.01    1.71
  -5  -7   7    6.04    1.27
   4  -7  -7   -0.41    0.79
  -4  -7   7   -0.63    0.36
   3  -7  -7    3.66    1.33
  -3  -7   7    4.55    1.26
   2  -7  -7    6.42    1.67
  -2   7   7    2.49    0.93
  -2  -7   7    2.91    1.08
   1  -7  -7    5.30    1.49
  -1   7   7    3.75    1.17
  -1  -7   7    3.74    1.22
   0  -7  -7    1.57    0.99
   0   7   7    0.97    0.77
   0  -7   7    0.24    0.66
  -1  -7  -7   10.95    1.76
   1   7   7    8.43    1.68
   1  -7   7    8.77    1.63
  -2  -7  -7    0.79    0.88
   2   7   7   -0.23    0.73
   2  -7   7    0.26    0.73
  -3  -7  -7    0.89    0.82
   3   7   7    0.28    0.64
   3  -7   7    0.16    0.65
   6   8  -7    0.68    0.73
   6  -8  -7    0.44    1.01
   5  -8  -7    4.49    1.55
  -5  -8   7    3.09    1.02
   4  -8  -7    2.72    1.24
  -4  -8   7    2.04    0.92
   3  -8  -7    1.28    1.08
  -3  -8   7    0.96    0.73
   2  -8  -7    0.70    0.92
  -2   8   7    0.14    0.57
  -2  -8   7    0.49    0.69
   1  -8  -7    2.52    1.18
  -1   8   7    4.64    1.27
  -1  -8   7    3.03    1.16
   0  -8  -7    2.60    1.22
   0   8   7    3.13    1.16
   0  -8   7    2.02    0.96
  -1  -8  -7    0.36    0.85
   1   8   7    0.92    0.84
   1  -8   7    0.68    0.71
  -2  -8  -7    3.03    1.14
   2   8   7    2.04    1.08
   2  -8   7    2.64    1.13
  -3  -8  -7    1.33    0.92
   3   8   7    0.08    0.76
   3  -8   7   -0.05    0.57
   5  -9  -7    0.59    0.98
  -5  -9   7    0.83    0.73
   4  -9  -7    0.38    0.92
  -4  -9   7    0.02    0.57
   3  -9  -7    0.85    0.98
  -3  -9   7    0.94    0.78
   2  -9  -7    1.93    1.10
  -2   9   7    3.46    1.10
  -2  -9   7    2.25    1.00
   1  -9  -7    1.44    1.00
  -1   9   7    1.21    0.85
  -1  -9   7    0.29    0.69
   0  -9  -7    1.86    1.17
   0   9   7    0.52    0.78
   0  -9   7    1.48    0.84
  -1  -9  -7    5.64    1.62
   1   9   7    2.20    1.13
   1  -9   7    3.66    1.24
  -2  -9  -7    1.24    1.09
   2   9   7    0.99    0.85
   2  -9   7    0.14    0.74
   3  -9   7    0.77    0.78
   5 -10  -7   13.46    2.34
  -5 -10   7   11.39    1.72
   4 -10  -7    6.42    1.75
  -4 -10   7    6.13    1.41
   3 -10  -7   12.85    2.20
  -3 -10   7   11.53    1.74
   2 -10  -7    4.12    1.44
  -2 -10   7    5.99    1.36
   1 -10  -7    1.00    1.00
  -1  10   7    0.50    0.69
  -1 -10   7    0.69    0.80
   0 -10  -7   12.63    2.13
   0  10   7    9.05    1.72
   0 -10   7   10.27    1.70
  -1 -10  -7    1.74    1.11
   1  10   7    1.45    1.02
   1 -10   7    2.27    1.04
  -2 -10  -7    5.71    1.70
   2  10   7    3.98    1.36
   2 -10   7    2.12    1.15
   5 -11  -7   -0.25    1.00
  -5 -11   7   -0.21    0.50
   4 -11  -7    0.15    1.01
  -4 -11   7    2.13    0.94
   3 -11  -7    1.13    1.08
  -3 -11   7    1.24    0.81
   2 -11  -7   -0.35    0.84
  -2 -11   7   -0.25    0.59
   1 -11  -7   11.58    2.09
  -1  11   7    7.84    1.55
  -1 -11   7   11.08    1.74
   0 -11  -7   10.51    2.09
   0  11   7   13.15    1.93
   0 -11   7   11.54    1.82
  -1 -11  -7    5.72    1.86
   1  11   7    7.03    1.63
   1 -11   7    7.11    1.62
  -2 -11  -7    3.28    1.39
   2  11   7    6.08    1.65
   2 -11   7    4.59    1.46
   4 -12  -7   21.83    2.80
  -4 -12   7   16.85    2.11
   3 -12  -7   24.98    2.86
  -3 -12   7   20.29    2.27
   2 -12  -7   20.96    2.59
  -2 -12   7   14.83    2.00
   1 -12  -7    7.81    1.91
  -1  12   7    4.77    1.36
  -1 -12   7    6.23    1.40
   0 -12  -7   12.87    2.30
   0  12   7   11.80    1.87
   0 -12   7    8.22    1.71
  -1 -12  -7   15.65    2.49
   1  12   7   14.21    2.12
   1 -12   7   17.46    2.27
   3 -13  -7    0.68    1.14
  -3 -13   7    0.94    0.72
   2 -13  -7    6.21    1.91
  -2 -13   7    6.09    1.52
   1 -13  -7    0.49    1.00
  -1  13   7    1.38    0.87
  -1 -13   7    0.81    0.75
   0 -13  -7    4.86    1.70
   0  13   7    1.09    0.89
   0 -13   7    1.98    1.00
   5   0  -8    0.16    0.88
   4   0  -8    0.15    0.80
   3   0  -8   43.78    3.11
  -3   0   8   42.34    2.83
   2   0  -8    5.61    1.64
  -2   0   8   -0.87    0.87
  -1   0   8   30.79    2.65
   0   0   8   -0.01    0.61
   1   0   8    0.72    0.80
   5   1  -8    3.54    1.16
   5  -1  -8    3.03    1.20
   4   1  -8    7.51    1.74
   4  -1  -8    9.58    1.87
   3   1  -8   -0.74    0.87
   3  -1  -8    0.36    0.83
  -3   1   8    0.11    0.66
  -3  -1   8    1.06    0.72
   2   1  -8  210.10    6.36
   2  -1  -8  221.72    6.37
  -2   1   8  197.68    6.17
  -2  -1   8  200.77    6.26
   1  -1  -8    0.16    0.62
  -1   1   8   -0.23    0.67
  -1  -1   8    0.29    0.60
   0   1   8    8.73    1.67
   0  -1   8    9.38    1.62
   1   1   8   12.62    1.98
   1  -1   8   11.52    1.83
   5   2  -8    8.62    1.78
   5  -2  -8    9.49    1.91
   4   2  -8   -0.96    0.59
   4  -2  -8    0.07    0.85
   3   2  -8    5.68    1.43
   3  -2  -8    8.51    1.77
  -3  -2   8    7.38    1.44
  -2   2   8   -0.46    0.88
  -2  -2   8    0.64    0.81
   1  -2  -8    3.33    1.21
  -1   2   8    3.52    1.29
  -1  -2   8    3.41    1.21
   0  -2  -8    1.04    0.75
   0   2   8    1.02    0.83
   0  -2   8    0.67    0.74
   1   2   8    0.24    0.69
   1  -2   8    0.60    0.71
   5   3  -8    2.40    1.20
   5  -3  -8    1.35    1.03
   4   3  -8    7.86    1.48
   4  -3  -8   10.97    1.90
   3  -3  -8    7.72    1.79
  -3  -3   8    7.92    1.55
   2  -3  -8   38.20    2.91
  -2   3   8   30.28    2.59
  -2  -3   8   32.50    2.68
   1  -3  -8    1.45    0.89
  -1   3   8    0.54    0.91
  -1  -3   8    2.98    1.16
   0  -3  -8    4.55    1.32
   0   3   8    6.25    1.48
   0  -3   8    5.23    1.39
   1   3   8    1.13    0.90
   1  -3   8    1.70    0.89
   4  -4  -8    0.83    0.94
   3  -4  -8    1.14    0.97
  -3  -4   8    0.15    0.63
   2  -4  -8    1.26    0.86
  -2   4   8   -0.89    0.67
  -2  -4   8    0.12    0.57
   1  -4  -8    0.69    0.86
  -1   4   8    0.12    0.84
  -1  -4   8    0.07    0.61
   0  -4  -8    0.55    0.77
   0   4   8   -0.82    0.53
   0  -4   8   -0.12    0.67
  -1  -4  -8    0.79    0.76
   1   4   8    1.15    0.87
   1  -4   8    0.80    0.73
   4  -5  -8    4.32    1.45
  -4  -5   8    4.13    1.21
   3  -5  -8    3.03    1.29
  -3  -5   8    1.27    0.77
   2  -5  -8    8.99    1.85
  -2   5   8    6.90    1.40
  -2  -5   8    7.06    1.46
   1  -5  -8    6.28    1.71
  -1   5   8    4.94    1.47
  -1  -5   8    5.78    1.48
   0  -5  -8    4.34    1.40
   0   5   8    2.86    1.15
   0  -5   8    5.58    1.41
  -1  -5  -8   10.81    1.81
   1   5   8    9.44    1.77
   1  -5   8    9.28    1.77
   4  -6  -8    1.40    1.02
  -4  -6   8   -0.13    0.53
   3  -6  -8   -0.72    0.71
  -3  -6   8   -0.63    0.41
   2  -6  -8   -0.02    0.90
  -2   6   8    0.32    0.64
  -2  -6   8    0.14    0.67
   1  -6  -8   -0.81    0.60
  -1   6   8    0.21    0.68
  -1  -6   8    0.25    0.60
   0  -6  -8    0.38    0.89
   0   6   8   -0.01    0.64
   0  -6   8   -0.15    0.55
   3  -7  -8    8.55    1.81
  -3  -7   8    5.20    1.33
   2  -7  -8   17.64    2.34
  -2  -7   8   10.78    1.79
   1  -7  -8    3.86    1.38
  -1   7   8    5.57    1.44
  -1  -7   8    4.11    1.33
   0  -7  -8   13.23    2.04
   0   7   8   12.44    1.88
   0  -7   8   11.33    1.86
   3  -8  -8    2.02    1.17
  -3  -8   8    1.85    0.95
   2  -8  -8    0.41    0.97
  -2  -8   8   -0.32    0.50
   1  -8  -8   -0.36    0.66
  -1   8   8    1.35    0.89
  -1  -8   8    0.16    0.60
   0   0   0    0.00    0.00
;
_shelx_hkl_checksum     84118
_shelx_res_file
;
TITL 252MGL in P2(1)/c
CELL 0.71073   8.5860  19.9082   7.1304  90.000 100.262  90.000
ZERR    4.00   0.0004   0.0011   0.0004   0.000   0.001   0.000
LATT 1
SYMM -X, 0.5+Y, 0.5-Z
SFAC C  H  N  O  Cl
UNIT 48 36 4 8 8
OMIT  4   5   1
OMIT -1   0   2
ACTA
LIST 4
L.S. 10
BOND $H
FMAP 2
PLAN 10
SIZE 0.162 0.251 0.502
TEMP 25.000
WGHT    0.052000    0.125700
EXTI    0.009840
FVAR       0.56949
CL1   5    0.851419    0.955535    0.675236    11.00000    0.07728    0.06132
         0.11073   -0.00153    0.00342   -0.01970
CL2   5    0.492240    0.733573    0.593881    11.00000    0.04449    0.06407
         0.05972   -0.00181    0.00703   -0.01024
O1    4    0.483243    0.903702    0.440650    11.00000    0.07129    0.08480
         0.05060    0.00964    0.00092    0.02134
O2    4    0.485240    0.896990    0.754800    11.00000    0.04983    0.06810
         0.05295    0.00812    0.01292    0.01832
N1    3    0.968906    0.835359    0.710067    11.00000    0.03946    0.07954
         0.05078   -0.00220    0.00697   -0.00501
C2    1    0.837642    0.868087    0.675692    11.00000    0.04546    0.06060
         0.04753   -0.00161    0.00645   -0.00661
C3    1    0.684051    0.840365    0.637895    11.00000    0.03929    0.05443
         0.03672    0.00001    0.00694    0.00112
C4    1    0.675387    0.771810    0.637787    11.00000    0.03766    0.05484
         0.03250   -0.00020    0.00732   -0.00163
C5    1    0.813748    0.660710    0.675394    11.00000    0.07189    0.06298
         0.05204    0.00268    0.01281    0.01333
AFIX  43
H5    2    0.718706    0.637199    0.650507    11.00000   -1.20000
AFIX   0
C6    1    0.953525    0.626959    0.713497    11.00000    0.09804    0.07853
         0.06799    0.00665    0.01430    0.04286
AFIX  43
H6    2    0.953126    0.580246    0.714330    11.00000   -1.20000
AFIX   0
C7    1    1.097627    0.661209    0.751391    11.00000    0.07675    0.11783
         0.05645    0.00600    0.01099    0.05540
AFIX  43
H7    2    1.191797    0.637126    0.777924    11.00000   -1.20000
AFIX   0
C8    1    1.101386    0.729278    0.749820    11.00000    0.04447    0.11960
         0.04762   -0.00089    0.00849    0.02394
AFIX  43
H8    2    1.198077    0.751553    0.774788    11.00000   -1.20000
AFIX   0
C9    1    0.959316    0.766602    0.710483    11.00000    0.04116    0.07932
         0.03373   -0.00008    0.00903    0.01006
C10   1    0.813659    0.731624    0.673810    11.00000    0.04509    0.06083
         0.03009    0.00158    0.00883    0.01000
C11   1    0.539621    0.883986    0.596292    11.00000    0.04400    0.04985
         0.04812    0.00180    0.00420   -0.00058
C12   1    0.343389    0.938532    0.736695    11.00000    0.05444    0.07065
         0.07784    0.00791    0.01359    0.02291
AFIX  23
H12A  2    0.257540    0.918180    0.648061    11.00000   -1.20000
H12B  2    0.363808    0.982813    0.689741    11.00000   -1.20000
AFIX   0
C13   1    0.300971    0.943584    0.927917    11.00000    0.06408    0.10894
         0.08776   -0.01305    0.02265    0.02152
AFIX 137
H13A  2    0.272052    0.900005    0.968061    11.00000   -1.50000
H13B  2    0.213272    0.973811    0.923468    11.00000   -1.50000
H13C  2    0.390002    0.960222    1.016589    11.00000   -1.50000
AFIX   0
HKLF 4
REM  252MGL in P2(1)/c
REM R1 =  0.0347 for    1833 Fo > 4sig(Fo)  and  0.0422 for all    2197 data
REM    156 parameters refined using      0 restraints
END
WGHT      0.0513      0.1318
REM Highest difference peak  0.222,  deepest hole -0.205, 1-sigma level 0.047
Q1    1   0.9124  0.9412  0.7863  11.00000  0.05    0.22
Q2    1   0.4953  0.8963  0.3774  11.00000  0.05    0.19
Q3    1   0.4494  0.8742  0.4890  11.00000  0.05    0.19
Q4    1   0.8857  0.9394  0.5739  11.00000  0.05    0.18
Q5    1   0.5270  0.9288  0.5026  11.00000  0.05    0.17
Q6    1   0.5100  0.8832  0.8330  11.00000  0.05    0.16
Q7    1   0.3032  0.9491  0.6014  11.00000  0.05    0.15
Q8    1   0.1675  0.9396  0.9282  11.00000  0.05    0.15
Q9    1   0.4384  0.7729  0.5740  11.00000  0.05    0.14
Q10   1   0.4865  0.7454  0.4456  11.00000  0.05    0.14
;
_shelx_res_checksum     5690
_shelxl_version_number       20.13
data_global
_journal_date_recd_electronic     2015-07-09
_journal_date_accepted     2015-10-30
_journal_name_full     'Acta Crystallographica, Section E'
_journal_year     2015
_journal_volume     71
_journal_issue     12
_journal_page_first     o939
_journal_page_last     o939
_journal_paper_category     HO
_journal_paper_doi     10.1107/S2056989015020587
_journal_coeditor_code     NK2231
_publ_contact_author_name     'Daniel Chavez'
_publ_contact_author_address
;
Centro de Graduados e Investigaci\'on en Qu\'imica del
Instituto Tecnol\'ogico de
Tijuana, Apdo. Postal 1166, 22500, Tijuana, B.C.,
Mexico
;
_publ_contact_author_email     'dchavez@tectijuana.mx'
_publ_contact_author_fax     ?
_publ_contact_author_phone     '52 664 6233772'
_publ_section_title
;
Crystal structure of ethyl 2,4-dichloroquinoline-3-carboxylate
;
loop_
    _publ_author_name
    _publ_author_footnote
    _publ_author_address
    'Cabrera, Alberto' .
;
Centro de Graduados e Investigaci\'on en Qu\'imica del Instituto
Tecnol\'ogico de,
Tijuana, Apdo. Postal 1166,
22500,
Tijuana, B.C.,
Mexico
;
    'Miranda, Luis D.' .
;
Instituto de Qu\'imica, Universidad Nacional Aut\'onoma de
M\'exico, Circuito
Exterior, S. N., Ciudad Universitaria,
Coyoac\'an, M\'exico,
D. F. 04510,
M\'exico.
;
    "Reyes, H\'ector" .
;
Centro de Graduados e Investigaci\'on en Qu\'imica del Instituto
Tecnol\'ogico de,
Tijuana, Apdo. Postal 1166,
22500, Tijuana,
B.C.,
Mexico
;
    'Aguirre, Gerardo' .
;
Centro de Graduados e Investigaci\'on en Qu\'imica del Instituto
Tecnol\'ogico de,
Tijuana, Apdo. Postal 1166,
22500, Tijuana,
B.C.,
Mexico
;
    "Ch\'avez, Daniel" .
;
Centro de Graduados e Investigaci\'on en Qu\'imica del Instituto
Tecnol\'ogico de,
Tijuana, Apdo. Postal 1166,
22500, Tijuana,
B.C.,
Mexico
;
_publ_section_synopsis
;
(type here to add)
;
