# Supplementary material for: Crystal structure of ethyl 2,4-di­chloro­quinoline-3-carboxyl­ate
Source: Acta Crystallogr E Crystallogr Commun. 2015 Nov 14;71(Pt 12):o939. doi: 10.1107/S2056989015020587 (PMC4719891; doi:10.1107/S2056989015020587)
Supplement: Supplementary file 2 [file e-71-0o939-Isup2.hkl]

#
# h,k,l, Fc-squared, Fo-squared, sigma(Fo-squared), status flag
#
data_I
_shelx_title ' 252MGL in P2(1)/c'
_shelx_refln_list_code          4
_shelx_F_calc_maximum      140.35
_exptl_crystal_F_000       552.00
_reflns_d_resolution_high  0.8296

loop_
 _space_group_symop_operation_xyz
 'x, y, z'
 '-x, y+1/2, -z+1/2'
 '-x, -y, -z'
 'x, -y-1/2, z-1/2'

_cell_length_a     8.5860
_cell_length_b    19.9082
_cell_length_c     7.1304
_cell_angle_alpha  90.000
_cell_angle_beta  100.262
_cell_angle_gamma  90.000

_shelx_F_squared_multiplier     1.000

loop_
 _refln_index_h
 _refln_index_k
 _refln_index_l
 _refln_F_squared_calc
 _refln_F_squared_meas
 _refln_F_squared_sigma
 _refln_observed_status
   1   0   0        174.49        189.88         8.13 o
   2   0   0       6282.11       6748.96       101.21 o
   3   0   0       9301.88       9567.11       234.90 o
   4   0   0       1165.15       1143.82        33.35 o
   5   0   0       3510.19       3615.06        95.14 o
   6   0   0       5005.99       5008.56       103.30 o
   7   0   0        252.80        237.37         5.54 o
   8   0   0         18.94         25.72         5.49 o
   9   0   0        160.57        167.81        10.49 o
  10   0   0         26.70         36.23         6.69 o
   1   1   0       4435.72       4301.04        42.25 o
   2   1   0        857.63        836.08         7.89 o
   3   1   0        126.61        135.05         3.01 o
   4   1   0         72.45         81.97         2.01 o
   5   1   0        167.27        176.53         2.99 o
   6   1   0        605.55        575.46         8.44 o
   7   1   0        593.65        568.96         7.87 o
   8   1   0        414.26        410.18        11.96 o
   9   1   0          9.71         11.08         2.82 o
  10   1   0         68.17         84.56         6.15 o
   0   2   0       5657.15       4514.26        15.28 o
   1   2   0          2.45          4.67         0.29 o
   2   2   0       4019.36       4093.09        32.72 o
   3   2   0         55.96         62.91         1.41 o
   4   2   0       1964.28       2037.33        22.60 o
   5   2   0        334.22        315.36         4.38 o
   6   2   0        129.23        130.18         3.21 o
   7   2   0        609.36        619.94        15.31 o
   8   2   0          3.91          5.00         1.30 o
   9   2   0         20.73         19.79         3.68 o
  10   2   0        117.97        117.88         8.90 o
   1   3   0         77.98         74.63         1.04 o
   2   3   0       6581.94       6997.15        24.07 o
   3   3   0       1138.00       1171.70        12.64 o
   4   3   0        931.85        952.51        10.75 o
   5   3   0         71.91         63.16         2.05 o
   6   3   0        309.53        310.00         4.72 o
   7   3   0         86.55         82.28         2.83 o
   8   3   0          3.66          4.52         2.96 o
   9   3   0         51.39         57.04         4.89 o
  10   3   0         15.47         21.37         4.08 o
   0   4   0          1.43          2.80         0.61 o
   1   4   0          6.00          8.12         0.52 o
   2   4   0        293.76        309.89         4.91 o
   3   4   0        206.26        178.97         2.96 o
   4   4   0        139.63        150.73         3.06 o
   5   4   0         91.94         88.54         2.39 o
   6   4   0        191.49        182.41         5.75 o
   7   4   0         94.03         88.80         3.70 o
   8   4   0         88.18         83.18         3.86 o
   9   4   0         33.10         35.07         3.31 o
  10   4   0         40.59         42.54         4.78 o
   1   5   0        273.22        258.63         2.68 o
   2   5   0       3291.04       3490.16        35.78 o
   3   5   0         65.85         75.98         1.83 o
   4   5   0        337.50        353.04         4.20 o
   5   5   0        408.19        347.60         6.72 o
   6   5   0          0.11         -0.26         0.69 o
   7   5   0        109.44        116.53         4.20 o
   8   5   0         72.59         76.65         3.83 o
   9   5   0          2.95          1.92         1.40 o
   0   6   0       7256.01       7741.21       109.11 o
   1   6   0       8095.30       8620.53        77.20 o
   2   6   0       3175.97       3363.06        39.77 o
   3   6   0       2840.44       3053.92        41.49 o
   4   6   0       1231.83       1200.53        12.66 o
   5   6   0       1706.32       1675.39        24.78 o
   6   6   0        484.96        493.11         6.01 o
   7   6   0        379.95        361.02         7.22 o
   8   6   0        160.76        147.93         5.12 o
   9   6   0         54.65         57.35         3.87 o
   1   7   0        294.61        281.40         5.20 o
   2   7   0        780.31        790.33         6.34 o
   3   7   0         59.04         62.68         1.83 o
   4   7   0        689.34        660.83        13.51 o
   5   7   0         20.68         23.62         1.51 o
   6   7   0        278.64        287.84         5.15 o
   7   7   0         46.83         52.90         3.15 o
   8   7   0          0.55          0.91         1.24 o
   9   7   0         85.30         75.66         5.36 o
   0   8   0       1632.67       1721.71        52.19 o
   1   8   0       1108.98       1145.62         9.24 o
   2   8   0       2627.99       2783.14        25.10 o
   3   8   0       1138.22       1165.42        18.33 o
   4   8   0       1336.53       1397.90        21.24 o
   5   8   0         74.95         65.25         2.25 o
   6   8   0         54.82         56.70         2.45 o
   7   8   0        252.91        248.52         6.20 o
   8   8   0          0.44          0.33         1.09 o
   9   8   0         49.97         50.04         3.48 o
   1   9   0       1628.67       1687.31         9.01 o
   2   9   0        511.35        523.21         8.51 o
   3   9   0          2.31          2.38         0.54 o
   4   9   0         26.61         24.35         1.48 o
   5   9   0        178.65        177.75         3.68 o
   6   9   0          4.89          3.34         1.16 o
   7   9   0        162.66        129.16         4.68 o
   8   9   0        119.50        115.79         5.80 o
   9   9   0          0.13          2.20         1.73 o
   0  10   0       4887.23       5495.28        24.21 o
   1  10   0       1925.02       2116.30        17.77 o
   2  10   0        662.31        696.45         7.58 o
   3  10   0          4.53          3.11         0.60 o
   4  10   0        535.48        532.59         7.28 o
   5  10   0          2.24          3.02         0.87 o
   6  10   0        287.68        264.14         6.14 o
   7  10   0         41.72         39.34         2.95 o
   8  10   0          1.88          0.63         1.08 o
   9  10   0          7.36          5.58         2.23 o
   1  11   0          0.25          1.86         0.68 o
   2  11   0          4.55         10.35         1.14 o
   3  11   0         13.93         14.81         1.29 o
   4  11   0         14.62         13.55         1.42 o
   5  11   0          0.62          1.28         0.77 o
   6  11   0         46.74         42.88         2.84 o
   7  11   0          6.08          2.21         1.30 o
   8  11   0         31.68         15.49         3.16 o
   9  11   0          2.24          4.63         2.18 o
   0  12   0         14.06         10.05         1.58 o
   1  12   0        249.36        223.70         3.89 o
   2  12   0        205.94        219.44         3.92 o
   3  12   0        158.60        169.81         3.63 o
   4  12   0        490.06        473.00         6.15 o
   5  12   0         71.79         72.28         2.69 o
   6  12   0          0.05          1.60         1.29 o
   7  12   0        112.61        103.86         6.06 o
   8  12   0          2.51          1.96         1.95 o
   1  13   0         29.70         32.42         1.76 o
   2  13   0        215.82        233.19         4.22 o
   3  13   0        125.33        123.94         4.48 o
   4  13   0        228.77        216.00         4.40 o
   5  13   0          0.47          1.22         0.99 o
   6  13   0        163.67        142.41         6.69 o
   7  13   0          0.18          1.20         1.75 o
   8  13   0          3.96          3.06         4.04 o
   0  14   0        504.58        467.30         8.70 o
   1  14   0         50.34         50.88         2.21 o
   2  14   0        169.11        166.22         4.71 o
   3  14   0        704.32        693.38        20.10 o
   4  14   0          2.17          3.60         1.01 o
   5  14   0          7.54          7.58         1.21 o
   6  14   0         49.71         53.99         4.67 o
   7  14   0          7.41          8.09         2.47 o
   8  14   0          8.29         11.73         2.94 o
   1  15   0         11.97         12.16         1.44 o
   2  15   0        450.11        427.25         6.15 o
   3  15   0        104.35        105.53         3.36 o
   4  15   0         17.16         18.63         1.73 o
   5  15   0         13.61          7.85         2.34 o
   6  15   0         12.47         12.74         2.95 o
   7  15   0         22.58         17.24         3.46 o
   0  16   0        196.11        174.43         5.80 o
   1  16   0          7.77          9.62         1.47 o
   2  16   0          1.84          1.80         0.92 o
   3  16   0         52.72         48.93         2.47 o
   4  16   0         37.25         40.64         2.87 o
   5  16   0          6.54          5.38         2.16 o
   6  16   0         47.98         42.02         4.45 o
   7  16   0         19.55         16.90         3.48 o
   1  17   0        258.72        247.78         5.04 o
   2  17   0         42.67         39.99         2.26 o
   3  17   0          4.47          2.59         1.28 o
   4  17   0          4.43          6.27         1.50 o
   5  17   0         84.14         80.70         5.55 o
   6  17   0          4.46          4.32         2.41 o
   7  17   0         38.28         49.09         4.96 o
   0  18   0        552.91        522.32        10.54 o
   1  18   0         18.77         21.31         1.96 o
   2  18   0         22.00         22.67         1.96 o
   3  18   0          4.42          4.68         1.53 o
   4  18   0          0.19         -0.69         0.89 o
   5  18   0         76.45         76.23         5.67 o
   6  18   0         25.17         27.40         5.77 o
   1  19   0         11.68         14.07         1.81 o
   2  19   0         52.50         46.08         3.24 o
   3  19   0          1.29          2.54         1.36 o
   4  19   0          8.06         12.06         2.96 o
   5  19   0         76.16         70.53         5.66 o
   6  19   0          5.05          3.06         2.90 o
   0  20   0          0.05          0.72         1.23 o
   1  20   0          4.19          7.05         1.75 o
   2  20   0          5.54          8.76         1.92 o
   3  20   0         12.20         10.74         3.62 o
   4  20   0         34.11         38.11         4.50 o
   5  20   0          1.18         -2.14         3.01 o
   1  21   0         43.94         38.48         3.23 o
   2  21   0          3.11          2.97         1.32 o
   3  21   0          1.03          1.45         1.39 o
   4  21   0          7.09          9.85         2.73 o
   0  22   0         92.27         92.22         8.17 o
   1  22   0          3.77          1.73         1.34 o
   2  22   0          2.99          3.19         1.52 o
   3  22   0         81.60         93.27         4.74 o
   4  22   0          1.22          1.55         1.82 o
   1  23   0          0.56          2.23         1.54 o
   2  23   0          4.30          2.33         1.57 o
 -10   1   1         32.89         35.07         4.92 o
  -9   1   1          8.63          9.93         1.94 o
  -8   1   1         74.30         68.64         3.88 o
  -7   1   1          1.14          3.66         1.19 o
  -6   1   1        518.77        512.37         5.60 o
  -5   1   1        150.53        137.28         2.54 o
  -4   1   1        147.80        150.65         1.91 o
  -3   1   1       3378.11       3532.32        56.66 o
  -2   1   1       1568.98       1637.53        29.99 o
  -1   1   1       1300.43       1395.00         6.29 o
   0   1   1       1829.58       2046.51        20.88 o
   1   1   1        303.90        295.30         2.44 o
   2   1   1       7193.65       7504.15        26.64 o
   3   1   1        119.27        115.68         2.27 o
   4   1   1        447.91        400.42         4.68 o
   5   1   1        347.46        364.67         7.38 o
   6   1   1          3.83          7.28         1.37 o
   7   1   1         41.87         47.31         2.48 o
   8   1   1        101.56        101.88         3.56 o
   9   1   1         15.85         18.92         3.40 o
 -10   2   1         18.31         26.36         4.61 o
  -9   2   1          0.34         -2.71         2.71 o
  -8   2   1          9.84          8.55         1.89 o
  -7   2   1        311.51        309.75         6.12 o
  -6   2   1        222.42        231.94         4.58 o
  -5   2   1        202.86        230.62         4.38 o
  -4   2   1         58.16         81.52         2.83 o
  -3   2   1         33.23         40.09         1.68 o
  -2   2   1         77.41         67.23         1.69 o
  -1   2   1          2.24          0.80         0.22 o
   0   2   1       4045.05       4220.89       109.14 o
   1   2   1       4386.06       4460.86        35.31 o
   2   2   1          5.47          5.04         0.64 o
   3   2   1          0.58          1.88         1.54 o
   4   2   1         53.19         47.27         1.80 o
   5   2   1          0.48          1.06         0.72 o
   6   2   1        977.10        959.99        10.86 o
   7   2   1         14.33         15.72         1.78 o
   8   2   1          7.70          8.27         1.84 o
   9   2   1          2.00          3.50         1.99 o
 -10   3   1         35.76         37.71         3.98 o
  -9   3   1         28.85         27.61         3.89 o
  -8   3   1         12.54         12.06         2.73 o
  -7   3   1          0.89         -0.82         0.82 o
  -6   3   1         10.92         10.92         1.62 o
  -5   3   1        227.63        228.80         4.49 o
  -4   3   1       1507.64       1640.45        20.30 o
  -3   3   1        173.85        187.63         3.29 o
  -2   3   1        644.87        638.76         8.61 o
  -1   3   1        796.77        384.42       254.31 o
   0   3   1         84.75         98.33         1.84 o
   1   3   1         11.41         11.76         0.95 o
   2   3   1        835.69        881.60         8.25 o
   3   3   1       2171.46       2317.29        20.36 o
   4   3   1       1494.48       1579.46        20.89 o
   5   3   1         49.22         46.90         1.78 o
   6   3   1          3.76          3.11         1.11 o
   7   3   1         54.55         55.14         2.61 o
   8   3   1        103.18        103.93         4.37 o
   9   3   1         22.59         30.96         3.74 o
 -10   4   1          0.83          2.37         2.17 o
  -9   4   1         17.35         16.09         3.38 o
  -8   4   1        173.86        171.19         5.42 o
  -7   4   1         31.81         30.56         2.46 o
  -6   4   1         89.89         87.68         2.94 o
  -5   4   1        650.76        661.60        10.74 o
  -4   4   1       1371.61       1514.45        11.96 o
  -3   4   1       5216.93       5646.20        67.62 o
  -2   4   1         17.51         24.17         0.68 o
  -1   4   1        467.48        483.60         5.28 o
   0   4   1       8049.55       8334.48       181.73 o
   1   4   1        676.13        640.67         5.43 o
   2   4   1       1641.89       1747.68        16.14 o
   3   4   1       3283.25       3592.05        43.31 o
   4   4   1        130.09        106.12         2.55 o
   5   4   1         19.41         21.23         1.35 o
   6   4   1        215.46        198.93         3.72 o
   7   4   1          0.62          1.13         0.98 o
   8   4   1          6.96          5.30         1.68 o
   9   4   1          4.17          0.35         1.62 o
 -10   5   1         31.87         37.19         4.76 o
  -9   5   1          2.59          3.13         1.99 o
  -8   5   1         26.42         31.51         2.57 o
  -7   5   1         26.12         24.91         2.34 o
  -6   5   1         82.65         82.45         3.75 o
  -5   5   1         25.89         17.85         1.69 o
  -4   5   1       2950.74       3340.41        34.98 o
  -3   5   1        922.39        972.20         7.85 o
  -2   5   1       2196.48       2223.38        25.71 o
  -1   5   1        911.74        987.32        14.15 o
   0   5   1       1613.38       1702.20        18.13 o
   1   5   1       4496.38       4596.46        54.00 o
   2   5   1       1319.20       1326.27         6.75 o
   3   5   1       4073.75       4378.61        66.20 o
   5   5   1        310.24        309.50         4.72 o
   6   5   1        134.44        127.08         3.04 o
   7   5   1        168.54        168.19         4.20 o
   8   5   1         57.98         51.81         3.37 o
   9   5   1         43.62         48.40         3.42 o
 -10   6   1         33.96         39.59         7.37 o
  -9   6   1         16.16         18.26         4.42 o
  -8   6   1          4.64          7.47         1.73 o
  -7   6   1        181.29        181.60         5.17 o
  -6   6   1         18.47         16.69         1.91 o
  -5   6   1         14.65         10.23         1.46 o
  -4   6   1        441.35        393.07         5.83 o
  -3   6   1       1296.10       1441.70        14.50 o
  -2   6   1        586.26        557.77         5.57 o
  -1   6   1       5509.76       5805.34       110.42 o
   0   6   1        778.57        789.13         7.72 o
   1   6   1        716.18        703.04         8.46 o
   2   6   1       1032.12       1026.34        13.89 o
   3   6   1        715.98        823.79         7.05 o
   4   6   1       1031.16       1058.75        21.78 o
   5   6   1        218.71        211.93         5.47 o
   6   6   1         44.48         48.00         2.30 o
   7   6   1         54.86         59.13         2.99 o
   8   6   1         23.96         24.25         2.78 o
   9   6   1          0.41         -0.61         1.14 o
  -9   7   1          7.46          7.58         2.53 o
  -8   7   1          4.46          4.16         1.46 o
  -7   7   1         87.99         87.77         3.85 o
  -6   7   1         25.74         26.15         2.76 o
  -5   7   1         50.02         38.60         2.28 o
  -4   7   1        245.01        256.52         3.39 o
  -3   7   1          0.13          0.23         0.38 o
  -2   7   1        656.46        661.08         7.17 o
  -1   7   1        960.36        895.43        10.09 o
   0   7   1        454.27        416.83         3.83 o
   1   7   1        233.53        230.04         2.72 o
   2   7   1         11.98         16.30         0.92 o
   3   7   1        474.29        553.27         6.29 o
   4   7   1        231.22        208.27         3.64 o
   5   7   1        155.12        143.77         3.35 o
   6   7   1        139.39        140.10         3.64 o
   7   7   1          0.31          0.74         0.93 o
   8   7   1          7.22         10.52         2.02 o
   9   7   1         62.20         70.12         7.31 o
  -9   8   1         38.23         39.65         4.40 o
  -8   8   1         64.46         70.59         3.80 o
  -7   8   1         30.50         27.31         2.51 o
  -6   8   1        116.02        116.41         4.11 o
  -5   8   1         93.01         92.43         3.40 o
  -4   8   1        161.47        172.18         3.20 o
  -3   8   1        331.66        314.51         3.95 o
  -2   8   1         77.17         79.21         2.01 o
  -1   8   1        817.29        832.60         6.06 o
   0   8   1       1265.02       1267.51         7.17 o
   1   8   1          1.11          1.43         0.43 o
   2   8   1        164.70        158.09         3.70 o
   3   8   1        451.61        399.26         5.13 o
   4   8   1         35.12         40.02         1.79 o
   5   8   1         23.12         23.65         1.64 o
   6   8   1        204.33        202.81         4.34 o
   7   8   1          3.43          5.01         1.39 o
   8   8   1          0.60         -0.12         1.64 o
   9   8   1         16.36         18.51         3.49 o
  -9   9   1         68.13         61.45         5.10 o
  -8   9   1          4.46          5.34         1.57 o
  -7   9   1         23.75         20.55         2.38 o
  -6   9   1        186.45        170.90         4.97 o
  -5   9   1         18.40         26.32         2.15 o
  -4   9   1         74.38         83.50         2.27 o
  -3   9   1        768.29        683.06         8.72 o
  -2   9   1        459.51        466.50         5.91 o
  -1   9   1          8.79         12.64         1.06 o
   0   9   1        155.34        156.35         2.76 o
   1   9   1        158.94        182.53         2.88 o
   2   9   1       1669.52       1600.04        17.95 o
   3   9   1         74.29         69.58         2.05 o
   4   9   1          1.07          2.34         0.72 o
   5   9   1        131.23        115.02         3.13 o
   6   9   1         36.65         41.71         2.20 o
   7   9   1         49.72         49.83         4.31 o
   8   9   1        236.97        243.17         8.90 o
   9   9   1         17.21         20.19         3.55 o
  -9  10   1         21.91         17.54         3.46 o
  -8  10   1         60.37         55.96         3.68 o
  -7  10   1        291.98        276.23         6.79 o
  -6  10   1         19.16         18.02         2.20 o
  -5  10   1         78.38         81.04         2.73 o
  -4  10   1        645.78        603.23         6.46 o
  -3  10   1         19.53         26.43         1.46 o
  -2  10   1        270.36        256.34         3.91 o
  -1  10   1        200.65        161.35         3.06 o
   0  10   1         50.42         45.73         1.72 o
   1  10   1          3.70          4.00         0.72 o
   2  10   1        276.53        286.14         4.94 o
   3  10   1        225.12        208.80         3.75 o
   4  10   1         43.23         44.59         1.99 o
   5  10   1        124.06        130.15         3.38 o
   6  10   1         24.68         23.44         2.33 o
   7  10   1         16.60         20.29         3.48 o
   8  10   1          3.51          1.57         1.94 o
  -9  11   1          3.15          2.10         1.34 o
  -8  11   1         85.28         83.02         4.32 o
  -7  11   1         90.82         97.83         4.43 o
  -6  11   1         21.85         16.35         2.16 o
  -5  11   1        612.93        608.01        15.69 o
  -4  11   1        507.60        506.05         6.38 o
  -3  11   1          0.67          1.73         0.71 o
  -2  11   1       2630.19       2599.39        13.58 o
  -1  11   1        121.08        111.04         2.71 o
   0  11   1        233.88        203.59         3.48 o
   1  11   1       3074.15       2962.04        17.11 o
   2  11   1         11.79          8.38         0.99 o
   3  11   1        644.27        631.50         6.34 o
   4  11   1       1028.39       1010.75         8.60 o
   5  11   1          5.48          5.18         1.13 o
   6  11   1        323.44        304.10         6.72 o
   7  11   1        271.52        249.97         8.82 o
   8  11   1         13.50         11.77         2.94 o
  -8  12   1         36.77         43.18         5.37 o
  -7  12   1        217.89        202.08         6.14 o
  -6  12   1        110.48        102.06         4.22 o
  -5  12   1          9.17          6.87         1.57 o
  -4  12   1        170.17        166.35         3.74 o
  -3  12   1       1296.96       1225.77        15.91 o
  -2  12   1        692.49        670.31         6.84 o
  -1  12   1        597.24        586.77         6.27 o
   0  12   1         95.76         88.54         2.48 o
   1  12   1         86.09         82.19         2.40 o
   2  12   1        200.96        219.28         3.77 o
   3  12   1        661.73        658.87         6.73 o
   4  12   1        686.60        669.34         7.25 o
   5  12   1          7.61          8.63         1.71 o
   6  12   1         23.16         11.67         2.96 o
   7  12   1         39.72         36.10         4.23 o
   8  12   1          8.79          7.71         3.36 o
  -8  13   1          0.55          1.46         1.84 o
  -7  13   1         21.31         27.71         2.80 o
  -6  13   1        116.22        131.43         4.85 o
  -5  13   1        129.87        123.04         4.45 o
  -4  13   1       1427.44       1420.01        19.35 o
  -3  13   1        581.30        576.17        11.35 o
  -2  13   1          0.34          1.52         0.77 o
  -1  13   1        562.57        547.61         6.33 o
   0  13   1        591.21        587.14         6.43 o
   1  13   1         11.37         13.76         1.32 o
   2  13   1        937.36        927.23         7.99 o
   3  13   1       1908.93       1873.23        29.26 o
   4  13   1        250.53        251.06         6.08 o
   5  13   1        401.90        404.86         7.82 o
   6  13   1         70.97         70.35         5.22 o
   7  13   1         13.83         13.35         3.06 o
   8  13   1        132.65        140.51         7.43 o
  -8  14   1         86.26         88.31         5.99 o
  -7  14   1          9.44          9.19         1.89 o
  -6  14   1         29.40         36.28         2.94 o
  -5  14   1        103.90         99.48         4.14 o
  -4  14   1        422.69        411.15         7.45 o
  -3  14   1       1364.67       1356.88        12.20 o
  -2  14   1         59.96         63.26         2.50 o
  -1  14   1          0.54          1.45         0.77 o
   0  14   1        575.60        590.02         6.73 o
   1  14   1        108.99        102.72         2.89 o
   2  14   1        165.42        172.36         3.78 o
   3  14   1       1335.67       1316.55        19.96 o
   4  14   1          0.05          2.03         1.21 o
   5  14   1          2.18          1.17         1.19 o
   6  14   1         72.29         73.30         5.35 o
   7  14   1          0.83          0.99         1.81 o
  -8  15   1         30.17         32.59         4.76 o
  -7  15   1          3.69          8.55         2.84 o
  -6  15   1          8.00          4.84         1.61 o
  -5  15   1          3.92          4.19         1.42 o
  -4  15   1        487.03        485.50         7.01 o
  -3  15   1         46.21         51.55         2.58 o
  -2  15   1         61.89         64.49         2.66 o
  -1  15   1          0.75          0.64         0.76 o
   0  15   1          8.89          7.75         1.23 o
   1  15   1        359.52        351.10         5.38 o
   2  15   1        119.61        119.31         4.38 o
   3  15   1        533.73        527.38         7.55 o
   4  15   1         42.17         36.38         2.79 o
   5  15   1         23.89         22.80         2.44 o
   6  15   1         28.69         34.91         4.35 o
   7  15   1        127.25        135.94         7.40 o
  -7  16   1        108.22        108.71         8.56 o
  -6  16   1         13.09         11.19         2.73 o
  -5  16   1          6.03          4.47         1.47 o
  -4  16   1         11.49         13.65         2.09 o
  -3  16   1        155.54        148.20         3.98 o
  -2  16   1          0.16          0.36         0.84 o
  -1  16   1        277.83        266.41         5.06 o
   0  16   1        126.03        132.55         4.02 o
   1  16   1          6.69          7.38         1.28 o
   2  16   1          2.64         -0.05         1.13 o
   3  16   1         12.57         13.27         1.82 o
   4  16   1         29.23         29.37         2.67 o
   5  16   1          6.88          9.91         1.82 o
   6  16   1         51.66         52.03         5.03 o
   7  16   1          3.07          3.68         2.43 o
  -7  17   1         39.40         42.50         4.86 o
  -6  17   1          4.94          7.49         2.55 o
  -5  17   1          7.97         11.76         1.98 o
  -4  17   1        103.58        111.50         4.47 o
  -3  17   1         37.51         41.75         2.44 o
  -2  17   1         58.23         58.05         2.70 o
  -1  17   1        122.23        122.81         3.67 o
   0  17   1         91.12         91.69         3.22 o
   1  17   1         54.46         54.92         3.31 o
   2  17   1         35.53         36.87         2.90 o
   3  17   1        202.24        195.59         5.00 o
   4  17   1         52.47         50.82         3.38 o
   5  17   1         85.83         79.85         5.73 o
   6  17   1        121.90        119.31         7.10 o
  -6  18   1         90.17         87.53         6.06 o
  -5  18   1        121.09        119.69         6.58 o
  -4  18   1          5.06          3.41         1.41 o
  -3  18   1        262.31        263.88         5.84 o
  -2  18   1        100.53         96.91         3.42 o
  -1  18   1          4.15          5.79         1.32 o
   0  18   1        207.35        203.84         5.86 o
   1  18   1         10.48         11.25         1.89 o
   2  18   1          1.93          2.49         1.31 o
   3  18   1        160.49        171.07         4.86 o
   4  18   1          1.94          0.79         1.05 o
   5  18   1          3.06          1.63         3.04 o
   6  18   1         23.83         27.90         4.37 o
  -6  19   1         29.39         35.40         4.47 o
  -5  19   1         24.00         25.93         3.98 o
  -4  19   1          1.39          2.02         1.80 o
  -3  19   1         90.50         95.66         3.79 o
  -2  19   1         16.57         15.89         1.99 o
  -1  19   1         71.07         69.06         3.01 o
   0  19   1        105.25        105.37         4.51 o
   1  19   1         33.39         29.48         2.81 o
   2  19   1        175.96        172.61         5.83 o
   3  19   1         32.24         33.29         2.58 o
   4  19   1         66.96         63.51         3.93 o
   5  19   1         55.36         57.53         5.32 o
  -5  20   1          9.32          8.97         2.60 o
  -4  20   1        118.46        121.13         6.58 o
  -3  20   1          7.59          5.44         1.56 o
  -2  20   1         21.29         22.83         2.17 o
  -1  20   1        141.99        136.95         5.10 o
   0  20   1          8.98         12.05         2.14 o
   1  20   1         68.12         70.28         4.04 o
   2  20   1        119.47        134.21         5.37 o
   3  20   1         23.69         18.33         2.16 o
   4  20   1         16.82         21.10         2.64 o
   5  20   1         34.36         42.29         4.77 o
  -4  21   1         17.76         19.62         3.62 o
  -3  21   1          3.53          1.99         2.68 o
  -2  21   1        122.83        128.67         6.57 o
  -1  21   1          7.28          6.10         1.67 o
   0  21   1          8.56          8.65         1.93 o
   1  21   1        147.13        160.07         5.91 o
   2  21   1          1.50          0.58         1.34 o
   3  21   1         17.66         18.81         2.24 o
   4  21   1         49.78         44.60         4.95 o
  -4  22   1          0.28          0.82         4.02 o
  -3  22   1         27.40         33.83         5.83 o
  -2  22   1          0.06          0.32         1.53 o
  -1  22   1          0.42          1.89         1.26 o
   0  22   1          1.92          3.07         1.52 o
   1  22   1          2.58          3.15         1.55 o
   2  22   1          2.18          3.60         1.59 o
   3  22   1         11.68         11.95         2.01 o
  -2  23   1         14.99         17.36         3.05 o
  -1  23   1         33.42         30.88         3.79 o
   0  23   1         25.96         24.30         3.53 o
   1  23   1         20.90         24.06         2.88 o
   2  23   1         36.19         36.79         3.48 o
 -10   0   2          0.09         -2.56         2.65 o
  -9   0   2          6.51          2.19         2.81 o
  -8   0   2         35.23         35.09         5.55 o
  -7   0   2        772.01        822.33        19.60 o
  -6   0   2          8.96         10.12         1.31 o
  -5   0   2         88.33        104.05         2.89 o
  -4   0   2       1187.66       1182.54        11.94 o
  -3   0   2         49.03         43.75         1.06 o
  -2   0   2       2009.92       2133.50        22.09 o
   0   0   2      17789.24      15092.79       598.58 o
   1   0   2          2.87          6.12         0.97 o
   2   0   2       1120.01       1052.34         9.33 o
   3   0   2         47.91         47.60         2.44 o
   4   0   2        604.11        574.40         8.61 o
   5   0   2        682.16        658.46        13.77 o
   6   0   2        149.29        144.20         5.72 o
   7   0   2        310.92        289.97        12.93 o
   8   0   2        181.53        178.72         6.89 o
   9   0   2          6.64          6.75         3.15 o
 -10   1   2         14.24         13.34         3.43 o
  -9   1   2        154.05        159.33         7.46 o
  -8   1   2        200.76        193.02         7.50 o
  -7   1   2       1102.93       1069.92        15.73 o
  -6   1   2        484.29        486.56         9.14 o
  -5   1   2        681.03        666.74        14.13 o
  -4   1   2        555.66        539.00        10.79 o
  -3   1   2        674.50        633.71         5.74 o
  -2   1   2         91.61         78.04         1.33 o
  -1   1   2       1487.76       1486.43        10.74 o
   0   1   2      19698.88      16400.24       150.72 o
   1   1   2          5.69          9.82         0.79 o
   2   1   2        926.90        869.87         5.98 o
   3   1   2        968.60        905.63         6.86 o
   4   1   2        276.63        265.50         4.19 o
   5   1   2        109.14        112.56         3.12 o
   6   1   2       1875.75       1839.84        21.75 o
   7   1   2         54.48         58.09         2.82 o
   8   1   2        116.94        118.60         4.04 o
   9   1   2          4.99          5.22         2.07 o
 -10   2   2         53.33         71.98         4.88 o
  -9   2   2         17.14         18.15         3.58 o
  -8   2   2         87.12         78.56         5.11 o
  -7   2   2         55.00         48.72         2.72 o
  -6   2   2         25.73         30.67         1.97 o
  -5   2   2         60.52         66.66         3.48 o
  -4   2   2        469.10        478.81         5.73 o
  -3   2   2        152.30        163.34         3.12 o
  -2   2   2        379.32        385.66         4.30 o
  -1   2   2       3384.64       3786.91        25.77 o
   0   2   2        422.72        494.53         4.57 o
   1   2   2       1655.00       1696.00         8.25 o
   2   2   2        217.79        208.14         2.93 o
   3   2   2       1097.26       1107.82         7.69 o
   4   2   2        321.47        321.88         4.61 o
   5   2   2         41.74         43.51         2.13 o
   6   2   2        822.04        811.09         9.54 o
   7   2   2          1.63          1.04         0.96 o
   8   2   2         68.53         63.35         3.09 o
   9   2   2        121.73        137.66         6.70 o
 -10   3   2        162.50        159.71         8.22 o
  -9   3   2        136.42        131.06         5.68 o
  -8   3   2        146.74        141.53         6.54 o
  -7   3   2       1214.54       1180.18        11.76 o
  -6   3   2        108.74        115.68         3.57 o
  -5   3   2       1558.69       1558.32        24.67 o
  -4   3   2       2247.56       2284.77        12.99 o
  -3   3   2         22.18         23.60         1.38 o
  -2   3   2       5496.98       5803.03        38.14 o
  -1   3   2       2415.45       2511.18        10.98 o
   0   3   2       1616.70       1785.71        32.24 o
   1   3   2       6085.38       6536.00        36.91 o
   2   3   2          1.23          1.08         0.49 o
   3   3   2        144.13        156.02         2.91 o
   4   3   2       1694.04       1687.96        10.40 o
   5   3   2        175.56        169.55         3.77 o
   6   3   2        629.41        601.20         7.89 o
   7   3   2        110.15        109.51         3.65 o
   8   3   2          0.01         -0.68         0.92 o
   9   3   2         13.28         11.88         2.14 o
 -10   4   2          6.80          7.97         3.25 o
  -9   4   2          1.18         -0.25         1.56 o
  -8   4   2          5.83          5.07         1.73 o
  -7   4   2          0.12          0.06         0.94 o
  -6   4   2          2.26          2.66         1.03 o
  -5   4   2        106.87        107.08         3.31 o
  -4   4   2        117.60        121.08         4.35 o
  -3   4   2         93.66         98.48         2.68 o
  -2   4   2        145.21        147.71         2.25 o
  -1   4   2        189.02        197.31         2.60 o
   0   4   2        347.53        357.77         4.48 o
   1   4   2        124.82        116.21         2.80 o
   2   4   2       1227.51       1144.46         8.17 o
   3   4   2        283.77        273.49         3.78 o
   4   4   2        769.18        789.98         7.14 o
   5   4   2        600.20        599.21         9.21 o
   6   4   2        277.96        266.33         5.11 o
   7   4   2        167.61        175.81         4.50 o
   8   4   2         94.35         99.37         4.41 o
   9   4   2         95.30         95.79         5.85 o
 -10   5   2         31.31         43.13         7.40 o
  -9   5   2         59.41         66.80         8.59 o
  -8   5   2        152.82        151.68         5.63 o
  -7   5   2        158.53        141.26         4.01 o
  -6   5   2        921.58        882.85        10.06 o
  -5   5   2        217.07        222.25         4.78 o
  -4   5   2        161.61        163.38         3.82 o
  -3   5   2       2471.55       2504.95        26.47 o
  -2   5   2        150.61        148.08         2.36 o
  -1   5   2        628.77        666.45         4.88 o
   0   5   2       1086.73       1069.38        16.14 o
   1   5   2         38.73         37.54         1.76 o
   2   5   2       1252.66       1297.15        10.05 o
   3   5   2       1343.63       1338.41         8.14 o
   4   5   2        100.15         91.45         2.58 o
   5   5   2        195.23        189.42         3.99 o
   6   5   2         27.44         26.40         2.02 o
   7   5   2         35.97         35.70         2.34 o
   8   5   2        124.29        130.23         6.82 o
   9   5   2         25.67         24.74         3.79 o
 -10   6   2          0.73         -2.53         3.24 o
  -9   6   2          0.38          2.42         1.96 o
  -8   6   2          0.37         -1.44         1.44 o
  -7   6   2         34.48         30.06         2.22 o
  -6   6   2         16.96         16.66         1.73 o
  -5   6   2          0.11         -0.62         0.62 o
  -4   6   2        171.99        190.03         4.23 o
  -3   6   2         93.77         93.21         2.81 o
  -2   6   2        174.36        153.09         2.55 o
  -1   6   2          0.49          0.54         0.38 o
   0   6   2        260.32        252.16         5.78 o
   1   6   2         52.41         61.63         2.28 o
   2   6   2        198.86        229.16         4.45 o
   3   6   2         10.23         12.11         1.03 o
   4   6   2        202.59        175.82         3.46 o
   5   6   2         12.02         11.82         1.59 o
   6   6   2         18.62         17.25         1.72 o
   7   6   2         17.34         13.56         1.75 o
   8   6   2          8.92          9.92         2.62 o
   9   6   2         18.12         18.13         3.28 o
  -9   7   2          2.69          4.31         2.14 o
  -8   7   2         23.08         26.60         2.49 o
  -7   7   2        138.48        140.14         4.72 o
  -6   7   2         18.15         20.82         3.58 o
  -5   7   2        391.36        367.16         5.64 o
  -4   7   2        235.87        230.93         5.28 o
  -3   7   2         12.46         13.72         1.04 o
  -2   7   2       1186.66       1199.12        10.77 o
  -1   7   2        530.12        507.97         4.67 o
   0   7   2         57.48         61.97         2.23 o
   1   7   2       1819.73       1807.26        20.67 o
   2   7   2        145.06        141.52         3.66 o
   3   7   2          0.55          1.14         0.77 o
   4   7   2        914.25        913.62        12.33 o
   5   7   2         29.89         24.37         1.72 o
   6   7   2         69.99         63.04         2.71 o
   7   7   2        164.14        171.04         5.42 o
   8   7   2          4.55          4.15         2.14 o
   9   7   2         14.28         16.92         3.46 o
  -9   8   2         35.48         32.52         4.40 o
  -8   8   2         51.88         51.02         3.34 o
  -7   8   2         16.19         14.42         2.11 o
  -6   8   2          4.15          5.16         1.38 o
  -5   8   2         72.88         74.59         3.17 o
  -4   8   2         13.32         14.30         1.62 o
  -3   8   2         32.12         33.78         1.44 o
  -2   8   2         43.22         49.32         1.70 o
  -1   8   2        218.88        255.13         3.50 o
   0   8   2          0.49          0.86         0.66 o
   1   8   2        183.75        180.56         4.04 o
   2   8   2         13.84         20.42         1.72 o
   3   8   2         44.91         39.31         2.35 o
   4   8   2         33.83         34.39         1.85 o
   5   8   2          0.08         -0.32         0.69 o
   6   8   2        167.50        163.07         6.11 o
   7   8   2         14.17          9.50         1.88 o
   8   8   2         25.62         24.34         3.73 o
  -9   9   2        104.13        115.83         6.83 o
  -8   9   2         10.14          7.34         1.82 o
  -7   9   2        186.43        168.14         5.35 o
  -6   9   2        329.08        323.01         6.83 o
  -5   9   2         23.20         23.60         2.12 o
  -4   9   2        169.00        158.67         4.25 o
  -3   9   2       1080.14       1038.67        17.05 o
  -2   9   2          2.63          1.58         0.70 o
  -1   9   2        711.35        716.25         6.76 o
   0   9   2       3496.93       3765.98        15.95 o
   1   9   2         32.17         37.45         1.81 o
   2   9   2        503.50        477.66         7.02 o
   3   9   2        679.26        681.82        16.64 o
   4   9   2         14.65         14.08         1.31 o
   5   9   2        173.75        165.25         7.40 o
   6   9   2        407.22        388.24         7.85 o
   7   9   2         38.61         35.75         3.99 o
   8   9   2         26.75         34.57         4.21 o
  -9  10   2          5.43          2.73         2.37 o
  -8  10   2         70.75         74.83         4.14 o
  -7  10   2         69.42         55.62         3.44 o
  -6  10   2         12.22         13.15         2.04 o
  -5  10   2        133.04        137.45         5.09 o
  -4  10   2        117.68        124.91         3.05 o
  -3  10   2         42.72         39.28         1.91 o
  -2  10   2        227.27        244.73         3.91 o
  -1  10   2       3763.01       4047.56        33.05 o
   0  10   2        919.49        986.97         6.88 o
   1  10   2          4.77          7.15         1.10 o
   2  10   2        755.99        746.98        10.28 o
   3  10   2          6.18          9.30         1.64 o
   4  10   2        355.89        337.24         9.17 o
   5  10   2        572.41        530.83        14.66 o
   6  10   2          2.34          0.60         1.22 o
   7  10   2          5.42         14.97         3.30 o
   8  10   2        121.99        124.08         6.87 o
  -9  11   2         15.30          8.30         3.98 o
  -8  11   2          0.63          1.66         1.32 o
  -7  11   2        140.42        136.92         5.13 o
  -6  11   2         92.01         85.21         3.91 o
  -5  11   2        249.61        236.41         5.84 o
  -4  11   2         96.78        101.03         2.76 o
  -3  11   2          0.88          1.59         0.70 o
  -2  11   2         31.32         25.84         1.54 o
  -1  11   2          8.18         11.10         1.25 o
   0  11   2        317.19        355.78         4.41 o
   1  11   2         16.76          9.72         1.33 o
   2  11   2          3.43          4.39         1.25 o
   3  11   2          0.28          1.44         1.51 o
   4  11   2          2.22          2.41         1.32 o
   5  11   2          4.27          3.34         1.40 o
   6  11   2         37.82         38.40         3.16 o
   7  11   2          4.49          2.41         2.01 o
   8  11   2          7.25          4.58         2.24 o
  -8  12   2          3.26          4.61         1.51 o
  -7  12   2         18.21         17.80         2.55 o
  -6  12   2         30.85         24.03         2.56 o
  -5  12   2         22.95         24.65         2.53 o
  -4  12   2        302.96        307.42         6.64 o
  -3  12   2         17.72         16.68         1.62 o
  -2  12   2        113.85        111.20         2.96 o
  -1  12   2         84.08         66.48         2.27 o
   0  12   2         42.00         33.73         1.61 o
   1  12   2        173.15        164.76         4.54 o
   2  12   2        130.32        137.76         4.34 o
   3  12   2        433.09        409.33         7.55 o
   4  12   2         75.23         77.94         3.78 o
   5  12   2          8.53         11.09         2.01 o
   6  12   2        166.54        158.55         5.52 o
   7  12   2          4.04          5.38         2.20 o
   8  12   2          3.13          0.58         3.28 o
  -8  13   2          0.02          1.42         1.31 o
  -7  13   2         33.56         33.39         3.00 o
  -6  13   2         53.51         51.01         3.59 o
  -5  13   2         21.46         22.41         2.44 o
  -4  13   2         20.53         18.82         1.83 o
  -3  13   2         85.06         89.47         2.90 o
  -2  13   2         69.08         67.69         2.49 o
  -1  13   2          0.95         -0.33         0.63 o
   0  13   2         33.32         37.43         1.78 o
   1  13   2         55.77         57.18         2.98 o
   2  13   2        108.49        107.40         4.10 o
   3  13   2         67.24         67.38         3.68 o
   4  13   2         68.26         63.79         3.57 o
   5  13   2         27.18         27.54         2.74 o
   6  13   2         16.57         13.08         2.21 o
   7  13   2          2.09          1.12         1.76 o
  -8  14   2         24.37         30.41         3.13 o
  -7  14   2         13.74         20.15         2.53 o
  -6  14   2          2.16          1.95         1.25 o
  -5  14   2         16.64         19.96         2.51 o
  -4  14   2         46.31         52.43         3.34 o
  -3  14   2         29.72         28.69         2.01 o
  -2  14   2         52.77         53.79         2.38 o
  -1  14   2         59.94         50.67         2.23 o
   0  14   2         21.08         21.05         1.57 o
   1  14   2          6.18          4.18         1.31 o
   2  14   2         47.41         42.30         3.07 o
   3  14   2        162.23        168.19         5.43 o
   4  14   2         13.62         12.41         2.07 o
   5  14   2          6.38          5.94         1.69 o
   6  14   2         14.73         16.79         3.36 o
   7  14   2          0.80          1.06         1.95 o
  -8  15   2          1.75          3.24         1.43 o
  -7  15   2         23.75         24.17         2.88 o
  -6  15   2          6.12          7.09         1.75 o
  -5  15   2          2.19          0.24         1.15 o
  -4  15   2         57.88         64.26         3.58 o
  -3  15   2        356.48        342.49         5.76 o
  -2  15   2          5.87          5.95         1.23 o
  -1  15   2          1.01         -0.19         0.72 o
   0  15   2         55.20         56.27         3.13 o
   1  15   2         55.81         53.18         3.25 o
   2  15   2        287.52        273.83         5.74 o
   3  15   2         93.64         87.27         4.20 o
   4  15   2          4.51          2.62         1.37 o
   5  15   2         10.41          5.99         1.96 o
   6  15   2          3.88          4.42         2.31 o
   7  15   2          3.06          3.79         2.23 o
  -7  16   2         34.11         36.80         3.37 o
  -6  16   2          0.13          1.29         1.27 o
  -5  16   2          6.75          6.10         1.73 o
  -4  16   2          4.97          3.97         1.45 o
  -3  16   2         31.03         30.32         2.13 o
  -2  16   2          6.08          5.31         1.24 o
  -1  16   2         98.13         92.29         3.11 o
   0  16   2         12.83         14.84         2.16 o
   1  16   2         24.44         25.60         2.62 o
   2  16   2          3.14          1.70         1.18 o
   3  16   2          0.00         -0.12         1.07 o
   4  16   2          6.08         10.71         2.05 o
   5  16   2          9.32          7.81         1.86 o
   6  16   2          0.83          1.22         1.93 o
  -7  17   2          4.00          2.30         2.12 o
  -6  17   2         36.18         36.23         3.23 o
  -5  17   2          8.74          9.67         1.97 o
  -4  17   2          1.57         -0.15         1.14 o
  -3  17   2          5.30          6.10         1.29 o
  -2  17   2         67.60         72.79         2.94 o
  -1  17   2          9.62          7.34         1.73 o
   0  17   2        228.27        223.22         6.13 o
   1  17   2         86.44         78.53         3.96 o
   2  17   2          1.69          2.46         1.16 o
   3  17   2         32.59         31.55         2.94 o
   4  17   2         24.02         21.76         2.64 o
   5  17   2         41.81         43.40         3.45 o
   6  17   2         40.68         45.40         5.05 o
  -6  18   2         17.32         17.58         3.05 o
  -5  18   2          0.72          1.40         1.25 o
  -4  18   2          2.85          0.72         1.17 o
  -3  18   2          7.36          5.70         1.25 o
  -2  18   2          0.01         -0.46         0.95 o
  -1  18   2        120.67        108.53         4.50 o
   0  18   2         57.57         52.75         3.47 o
   1  18   2         24.99         23.22         2.62 o
   2  18   2          9.22          8.02         1.60 o
   3  18   2          8.75          7.55         1.89 o
   4  18   2         14.95         14.52         2.37 o
   5  18   2          4.97          3.17         1.46 o
  -6  19   2          2.15         -0.67         2.68 o
  -5  19   2         65.64         73.03         4.17 o
  -4  19   2         11.50         10.57         2.02 o
  -3  19   2          9.35          7.01         1.70 o
  -2  19   2         54.83         64.69         3.68 o
  -1  19   2         33.79         33.03         2.89 o
   0  19   2         41.53         38.98         3.18 o
   1  19   2        151.55        161.65         5.77 o
   2  19   2         37.03         43.60         2.97 o
   3  19   2          0.34          0.38         1.12 o
   4  19   2        101.02        110.37         5.15 o
   5  19   2          0.81          1.71         2.07 o
  -5  20   2         27.00         29.01         4.00 o
  -4  20   2          0.59          0.84         1.23 o
  -3  20   2         17.12         15.30         3.14 o
  -2  20   2         23.49         27.91         2.88 o
  -1  20   2          5.51          3.95         1.61 o
   0  20   2          4.53          8.19         2.52 o
   1  20   2         15.47         21.65         3.15 o
   2  20   2          3.21          2.02         1.20 o
   3  20   2         31.40         33.00         3.19 o
   4  20   2          0.09         -1.07         1.07 o
  -4  21   2          9.28          9.68         3.89 o
  -3  21   2         39.64         40.72         4.16 o
  -2  21   2          0.00          0.74         1.19 o
  -1  21   2         16.26         22.87         2.77 o
   0  21   2         53.64         56.84         3.96 o
   1  21   2          4.51          4.12         1.78 o
   2  21   2          3.22          4.37         1.39 o
   3  21   2         15.19         21.99         2.82 o
  -3  22   2          1.44          0.39         1.49 o
  -2  22   2          8.35          7.17         1.90 o
  -1  22   2         61.01         66.23         4.09 o
   0  22   2          3.52          3.85         1.62 o
   1  22   2          0.06          0.91         1.36 o
   2  22   2         40.24         43.67         3.13 o
  -2  23   2          2.22          2.49         1.89 o
  -1  23   2          1.02          1.02         1.36 o
   0  23   2          2.14          2.22         1.41 o
   1  23   2          0.45          0.81         1.36 o
 -10   1   3         39.57         39.59         4.96 o
  -9   1   3         17.11         16.02         3.65 o
  -8   1   3        108.15        109.41         6.23 o
  -7   1   3        421.74        420.97        10.34 o
  -6   1   3         69.23         72.76         2.62 o
  -5   1   3         21.09         22.31         1.27 o
  -4   1   3       1096.77       1079.52        10.65 o
  -3   1   3         28.31         37.22         1.38 o
  -2   1   3       2020.94       2119.47        10.54 o
  -1   1   3        284.26        285.03         3.57 o
   0   1   3       1542.85       1516.14        13.04 o
   1   1   3        428.42        440.90         6.62 o
   2   1   3         26.14         34.38         1.52 o
   3   1   3        227.10        233.51         3.93 o
   4   1   3        120.35        116.77         3.13 o
   5   1   3         30.56         29.88         2.04 o
   6   1   3        171.37        184.79         4.60 o
   7   1   3         11.63         11.78         1.73 o
   8   1   3         44.88         53.56         2.95 o
 -10   2   3          5.98          4.91         2.56 o
  -9   2   3          3.61          3.87         2.10 o
  -8   2   3        256.47        246.31         8.71 o
  -7   2   3          0.90          1.60         1.74 o
  -6   2   3         70.10         64.28         2.68 o
  -5   2   3        139.51        128.39         3.44 o
  -4   2   3        500.73        516.16         5.53 o
  -3   2   3        115.80        122.11         2.36 o
  -2   2   3       1659.54       1697.69        16.18 o
  -1   2   3        389.63        385.26         4.16 o
   0   2   3        144.90        149.23         2.62 o
   1   2   3       2040.35       2172.11        15.02 o
   2   2   3        433.80        485.48         5.10 o
   3   2   3        858.40        837.00        11.30 o
   4   2   3        315.87        306.25         4.87 o
   5   2   3         19.87         24.47         1.91 o
   6   2   3        480.23        492.33         7.23 o
   7   2   3        171.50        174.06         4.71 o
   8   2   3         15.24         10.88         2.01 o
 -10   3   3          7.66         10.41         2.72 o
  -9   3   3          6.57          7.33         2.58 o
  -8   3   3         39.31         42.23         4.78 o
  -7   3   3        111.58        110.91         5.65 o
  -6   3   3        163.10        164.73         4.27 o
  -5   3   3         27.28         34.74         2.09 o
  -4   3   3         12.01         14.06         1.55 o
  -3   3   3        500.75        505.70         4.23 o
  -2   3   3        154.86        185.04         2.98 o
  -1   3   3          0.81          0.93         0.44 o
   0   3   3        128.72        107.19         2.21 o
   1   3   3         94.43        105.74         2.25 o
   2   3   3        616.26        655.45         6.66 o
   3   3   3       1283.18       1373.39        13.04 o
   4   3   3        265.27        258.82         4.47 o
   5   3   3         25.51         25.91         1.93 o
   6   3   3         52.56         55.38         2.73 o
   7   3   3         38.05         38.90         2.48 o
   8   3   3          0.03          0.22         1.14 o
 -10   4   3         26.55         23.72         3.74 o
  -9   4   3         56.99         58.56         5.28 o
  -8   4   3          1.78          0.08         1.84 o
  -7   4   3         46.42         45.89         4.02 o
  -6   4   3         20.01         23.95         2.02 o
  -5   4   3        397.97        405.65        10.56 o
  -4   4   3       2857.42       3063.63        28.60 o
  -3   4   3         30.28         37.26         1.44 o
  -2   4   3        885.75        935.00         6.63 o
  -1   4   3         41.18         33.24         1.36 o
   0   4   3        229.83        255.86         3.32 o
   1   4   3        274.49        313.73         4.82 o
   2   4   3       1449.84       1475.78        14.12 o
   3   4   3         64.58         54.27         1.98 o
   4   4   3         88.50         93.96         2.78 o
   5   4   3         29.74         30.54         2.00 o
   6   4   3         21.22         21.23         1.86 o
   7   4   3          1.33          0.75         1.27 o
   8   4   3         10.65          9.25         1.96 o
  -9   5   3         10.94         13.37         2.74 o
  -8   5   3         19.08         18.18         5.03 o
  -7   5   3         29.24         28.29         2.27 o
  -6   5   3         32.15         28.39         2.26 o
  -5   5   3        411.46        437.95         6.89 o
  -4   5   3         26.36         28.20         2.00 o
  -3   5   3         64.97         62.14         1.81 o
  -2   5   3         49.40         66.49         1.77 o
  -1   5   3         27.86         33.64         1.38 o
   0   5   3        115.93        110.37         2.17 o
   1   5   3         56.01         56.18         2.39 o
   2   5   3        273.53        278.07         5.73 o
   3   5   3       1074.18       1182.99        11.11 o
   4   5   3          0.08          0.66         0.58 o
   5   5   3         49.72         51.84         2.36 o
   6   5   3          6.55          4.83         1.54 o
   7   5   3         17.86         21.29         2.63 o
   8   5   3         14.91         16.90         2.78 o
  -9   6   3          0.95          1.60         1.77 o
  -8   6   3         64.69         66.17         4.18 o
  -7   6   3         50.92         46.44         2.89 o
  -6   6   3         14.83         13.87         1.89 o
  -5   6   3         21.62         16.90         1.85 o
  -4   6   3        202.85        223.03         4.81 o
  -3   6   3         11.01         14.39         1.08 o
  -2   6   3       1345.46       1350.01        13.70 o
  -1   6   3         85.48         88.92         2.15 o
   0   6   3        238.23        211.42         4.31 o
   1   6   3        231.87        200.25         4.40 o
   2   6   3          3.64          5.00         1.13 o
   3   6   3        134.73        125.80         4.02 o
   4   6   3         11.36         10.19         1.07 o
   5   6   3         27.11         32.21         2.69 o
   6   6   3         77.01         68.35         3.69 o
   7   6   3         27.67         33.21         3.18 o
   8   6   3          0.06         -1.11         1.80 o
  -9   7   3         36.23         44.44         4.86 o
  -8   7   3         15.01         16.46         2.80 o
  -7   7   3         25.14         20.26         2.05 o
  -6   7   3          1.31          2.14         1.04 o
  -5   7   3         35.51         41.71         2.58 o
  -4   7   3        106.22        103.39         3.48 o
  -3   7   3        143.52        141.78         2.84 o
  -2   7   3        135.95        130.12         2.77 o
  -1   7   3         97.87         96.17         2.13 o
   0   7   3          0.01         -0.02         0.66 o
   1   7   3        110.46        110.78         3.46 o
   2   7   3          0.37          0.30         0.79 o
   3   7   3         98.50        107.12         3.82 o
   4   7   3         34.89         35.23         2.64 o
   5   7   3          8.26         10.62         2.01 o
   6   7   3         30.81         28.15         2.76 o
   7   7   3          0.20          1.30         1.39 o
   8   7   3          9.68         18.62         3.34 o
  -9   8   3         63.67         59.43         5.55 o
  -8   8   3          2.99          1.00         1.79 o
  -7   8   3        236.77        235.75         5.48 o
  -6   8   3        384.18        367.35         6.39 o
  -5   8   3        162.85        154.20         4.57 o
  -4   8   3       1062.53       1078.88        12.90 o
  -3   8   3        790.42        793.76        10.47 o
  -2   8   3        141.46        134.18         2.90 o
  -1   8   3       2768.25       2750.55        11.14 o
   0   8   3       1052.61       1076.96        10.24 o
   1   8   3        411.72        410.92         6.62 o
   2   8   3       2082.91       2000.36        15.15 o
   3   8   3        498.00        470.06         7.78 o
   4   8   3        350.74        335.18         6.96 o
   5   8   3        777.75        762.08        13.86 o
   6   8   3        116.06        116.19         4.80 o
   7   8   3         72.05         75.27         4.23 o
   8   8   3        143.68        166.66         7.91 o
  -9   9   3         46.16         47.93         5.08 o
  -8   9   3         44.30         46.18         5.97 o
  -7   9   3         53.44         58.55         3.49 o
  -6   9   3        347.93        340.75         7.84 o
  -5   9   3        370.74        358.86         6.05 o
  -4   9   3         32.32         35.51         2.11 o
  -3   9   3        447.81        408.21         6.32 o
  -2   9   3         39.62         33.90         1.68 o
  -1   9   3          0.12         -0.01         0.64 o
   0   9   3        603.03        573.58         7.76 o
   1   9   3        163.84        160.33         4.39 o
   2   9   3          5.47          4.84         1.31 o
   3   9   3          2.30          2.86         1.21 o
   4   9   3        114.61        104.69         4.25 o
   5   9   3         30.55         31.25         2.91 o
   6   9   3         13.13         13.70         2.41 o
   7   9   3         86.91         94.11         4.69 o
   8   9   3          0.10          0.44         2.11 o
  -9  10   3         43.62         40.63         5.00 o
  -8  10   3         91.94         91.84         4.63 o
  -7  10   3          0.07          0.00         1.10 o
  -6  10   3         17.79         21.02         2.46 o
  -5  10   3        330.19        344.04         7.02 o
  -4  10   3         57.34         54.30         2.93 o
  -3  10   3        379.37        363.03         5.03 o
  -2  10   3        172.93        159.94         3.36 o
  -1  10   3         33.82         26.55         1.55 o
   0  10   3         47.68         36.81         2.36 o
   1  10   3        644.61        623.46         8.63 o
   2  10   3         28.46         23.97         2.27 o
   3  10   3        310.07        313.06         6.72 o
   4  10   3        236.07        256.03         7.74 o
   5  10   3          1.30          0.91         1.19 o
   6  10   3        108.72        115.52         4.94 o
   7  10   3         59.37         59.54         3.88 o
  -8  11   3          4.58          3.62         1.55 o
  -7  11   3         93.65         93.98         4.44 o
  -6  11   3         97.14        100.30         4.33 o
  -5  11   3         25.83         27.11         3.35 o
  -4  11   3        259.46        257.64         5.91 o
  -3  11   3        124.29        114.69         3.05 o
  -2  11   3        179.46        190.57         3.78 o
  -1  11   3         27.81         23.32         1.51 o
   0  11   3        430.22        427.10         6.26 o
   1  11   3         85.68         86.28         3.54 o
   2  11   3          7.52          5.54         1.39 o
   3  11   3         49.99         44.83         3.07 o
   4  11   3        148.30        142.90         5.08 o
   5  11   3          9.44          7.29         1.81 o
   6  11   3         35.73         34.00         3.24 o
   7  11   3         20.20         22.14         4.50 o
  -8  12   3         59.12         58.61         3.93 o
  -7  12   3         35.54         44.30         3.44 o
  -6  12   3          8.15          9.28         1.94 o
  -5  12   3         17.86         15.53         2.36 o
  -4  12   3        349.10        345.54         7.00 o
  -3  12   3          3.93          4.46         0.99 o
  -2  12   3        117.05        104.20         2.98 o
  -1  12   3         30.02         28.30         1.67 o
   0  12   3         19.67         17.34         1.73 o
   1  12   3        113.58        107.67         4.05 o
   2  12   3        110.60        111.86         4.30 o
   3  12   3        168.33        158.68         5.33 o
   4  12   3         13.14         13.90         2.25 o
   5  12   3          0.46         -0.42         1.16 o
   6  12   3        101.29         97.11         4.79 o
   7  12   3         19.18         24.14         4.07 o
  -8  13   3          6.28          8.53         1.93 o
  -7  13   3          1.80          2.47         1.49 o
  -6  13   3         63.32         69.20         3.91 o
  -5  13   3        342.36        353.48         7.66 o
  -4  13   3         10.99         15.10         2.58 o
  -3  13   3        341.43        344.49         5.49 o
  -2  13   3          4.65          3.92         0.98 o
  -1  13   3          0.87          1.07         1.06 o
   0  13   3        134.49        137.33         3.91 o
   1  13   3         25.97         26.60         2.80 o
   2  13   3         94.32        109.40         4.51 o
   3  13   3       1412.73       1454.87        15.43 o
   4  13   3         16.04         19.82         3.55 o
   5  13   3         16.28         18.88         2.75 o
   6  13   3         21.04         26.21         2.92 o
   7  13   3          7.86          5.74         3.55 o
  -8  14   3         11.52         15.53         2.56 o
  -7  14   3         15.40         16.03         2.69 o
  -6  14   3        135.41        142.05         5.41 o
  -5  14   3          1.40          0.97         1.33 o
  -4  14   3       1972.70       1974.86        17.23 o
  -3  14   3        171.49        181.13         5.34 o
  -2  14   3         92.37         94.74         3.07 o
  -1  14   3        595.70        588.97         9.06 o
   0  14   3        276.68        275.09         5.60 o
   1  14   3         87.33         93.18         4.11 o
   2  14   3       1766.07       1721.76        16.70 o
   3  14   3        190.61        203.83         6.23 o
   4  14   3         33.53         31.74         3.25 o
   5  14   3        237.49        240.94         7.11 o
   6  14   3         34.29         41.39         3.49 o
  -7  15   3         52.57         56.18         3.99 o
  -6  15   3         64.05         61.00         3.91 o
  -5  15   3          0.31         -0.06         1.22 o
  -4  15   3         82.77         82.67         4.34 o
  -3  15   3        101.84         92.43         3.25 o
  -2  15   3         56.55         59.39         3.26 o
  -1  15   3         46.18         42.35         2.95 o
   0  15   3          2.69          5.14         1.51 o
   1  15   3         26.41         22.70         2.63 o
   2  15   3         55.97         58.10         4.10 o
   3  15   3        232.63        240.29         6.82 o
   4  15   3         27.18         21.78         2.83 o
   5  15   3          3.74          5.02         1.64 o
   6  15   3         32.69         31.81         3.22 o
  -7  16   3         18.49         22.81         2.92 o
  -6  16   3         12.23         20.72         2.72 o
  -5  16   3         24.29         29.38         2.95 o
  -4  16   3        328.44        327.79        11.68 o
  -3  16   3         21.74         24.27         2.53 o
  -2  16   3        350.07        352.16         7.46 o
  -1  16   3          5.06          6.28         2.20 o
   0  16   3        152.09        148.24         5.16 o
   1  16   3        208.39        209.46         6.18 o
   2  16   3        203.17        199.29         6.24 o
   3  16   3        173.98        184.02         6.16 o
   4  16   3         69.39         80.56         5.81 o
   5  16   3          4.86          4.60         1.79 o
   6  16   3         98.38        105.82         7.02 o
  -6  17   3         11.15          9.31         2.06 o
  -5  17   3          0.06         -1.06         1.06 o
  -4  17   3         23.27         17.97         2.56 o
  -3  17   3         73.70         80.37         5.17 o
  -2  17   3          9.73          7.77         1.68 o
  -1  17   3          4.23          2.79         1.29 o
   0  17   3          1.55          1.84         1.32 o
   1  17   3          4.99          5.41         1.60 o
   2  17   3         52.21         42.85         3.38 o
   3  17   3          2.15          3.05         1.54 o
   4  17   3          9.62          6.12         1.79 o
   5  17   3         22.20         17.02         2.67 o
  -6  18   3         26.61         27.71         3.11 o
  -5  18   3          0.37         -0.90         1.19 o
  -4  18   3         34.79         35.95         4.04 o
  -3  18   3          3.65          2.90         1.74 o
  -2  18   3          5.19          6.22         1.63 o
  -1  18   3        100.64         93.46         4.39 o
   0  18   3          6.78          7.52         1.83 o
   1  18   3          2.82          2.03         1.16 o
   2  18   3         64.95         66.14         4.05 o
   3  18   3          0.83          1.00         1.31 o
   4  18   3          2.35          3.37         1.51 o
   5  18   3         45.64         41.97         3.67 o
  -5  19   3         18.47         17.25         3.52 o
  -4  19   3          3.87          4.20         1.95 o
  -3  19   3          0.80          0.86         2.05 o
  -2  19   3          0.15         -0.75         1.06 o
  -1  19   3          0.56         -0.56         1.16 o
   0  19   3         18.99         17.67         2.63 o
   1  19   3          0.06          0.60         1.08 o
   2  19   3         11.29         12.37         2.33 o
   3  19   3          0.19         -0.19         1.00 o
   4  19   3          0.01          0.89         1.28 o
  -4  20   3          2.36          2.66         1.78 o
  -3  20   3         51.50         49.42         4.70 o
  -2  20   3        107.28        109.44         5.08 o
  -1  20   3          6.73          3.95         1.63 o
   0  20   3         54.89         56.32         5.05 o
   1  20   3        103.57        117.96         4.65 o
   2  20   3          0.91          0.66         1.09 o
   3  20   3         61.39         59.94         4.25 o
  -4  21   3         37.91         33.16         4.17 o
  -3  21   3          8.13         11.09         3.55 o
  -2  21   3          6.90          5.18         2.43 o
  -1  21   3         13.56         16.10         2.56 o
   0  21   3          3.93          7.01         1.93 o
   1  21   3         42.28         40.54         3.03 o
   2  21   3          1.99          1.58         1.19 o
  -2  22   3         29.04         29.01         4.05 o
  -1  22   3         50.94         57.78         4.05 o
   0  22   3         44.65         49.54         3.79 o
   1  22   3         16.42         17.83         2.34 o
  -9   0   4         52.23         64.54         7.65 o
  -8   0   4        194.73        204.38        11.97 o
  -7   0   4        209.30        211.09        11.01 o
  -6   0   4         66.57         68.10         6.23 o
  -5   0   4          4.69          6.21         1.30 o
  -4   0   4        323.69        315.32         6.50 o
  -3   0   4        743.59        707.88         9.23 o
  -2   0   4       4895.68       5349.86        25.44 o
  -1   0   4       5234.64       5639.38        26.18 o
   0   0   4         43.38         36.72         5.20 o
   1   0   4          1.00          2.27         0.94 o
   2   0   4        607.68        543.80         8.74 o
   3   0   4         26.92         23.24         3.08 o
   4   0   4          0.77          0.50         1.11 o
   5   0   4        241.25        254.63         7.46 o
   6   0   4        494.33        522.11        11.15 o
   7   0   4        135.87        136.05         8.90 o
   8   0   4         36.62         34.66         5.46 o
  -9   1   4         52.52         47.08         5.09 o
  -8   1   4        518.74        510.99        12.70 o
  -7   1   4         87.86         83.30         6.21 o
  -6   1   4         66.07         57.70         4.19 o
  -5   1   4         14.06         16.34         1.27 o
  -4   1   4         61.19         57.66         2.01 o
  -3   1   4        254.98        256.10         3.98 o
  -2   1   4        378.08        379.95         8.43 o
  -1   1   4       5204.17       5608.09        47.76 o
   0   1   4       1167.39       1234.94        14.45 o
   1   1   4        138.26        120.65         2.88 o
   2   1   4        240.38        229.68         4.06 o
   3   1   4         79.96         72.90         2.57 o
   4   1   4        157.92        146.80         3.77 o
   5   1   4        654.74        666.47         8.30 o
   6   1   4        126.03        119.39         4.00 o
   7   1   4         35.68         38.49         3.18 o
   8   1   4         10.35          6.74         2.37 o
  -9   2   4         13.05         15.26         3.63 o
  -8   2   4         25.02         34.96         4.59 o
  -7   2   4        740.16        715.06        17.95 o
  -6   2   4        252.39        241.51         7.72 o
  -5   2   4        675.39        652.51         8.54 o
  -4   2   4        125.59        115.80         2.94 o
  -3   2   4         36.84         35.98         1.69 o
  -2   2   4        243.15        207.03         3.66 o
  -1   2   4       3464.62       3662.60        19.34 o
   0   2   4        282.26        288.65         4.27 o
   1   2   4       1003.26       1034.30         8.06 o
   2   2   4         22.64         18.98         1.46 o
   3   2   4         43.37         42.18         2.07 o
   4   2   4        361.19        348.74         5.64 o
   5   2   4          0.01          2.23         1.05 o
   6   2   4        410.20        399.22         8.39 o
   7   2   4          0.43         -0.88         1.37 o
   8   2   4          1.29          1.95         1.29 o
  -9   3   4          7.49          8.91         2.82 o
  -8   3   4         69.03         61.62         5.12 o
  -7   3   4         45.22         55.64         4.66 o
  -6   3   4        130.71        133.80         4.13 o
  -5   3   4        196.16        181.58         4.58 o
  -4   3   4         17.12         19.84         1.40 o
  -3   3   4        356.24        349.20         5.99 o
  -2   3   4         41.04         37.41         1.75 o
  -1   3   4        404.71        416.91         5.11 o
   0   3   4       1507.21       1458.55        12.73 o
   1   3   4        314.26        296.58         4.31 o
   2   3   4        383.77        380.46         5.08 o
   3   3   4        939.64        970.04        11.27 o
   4   3   4        236.85        251.80         4.78 o
   5   3   4        498.91        470.91         7.19 o
   6   3   4        227.99        224.07         6.51 o
   7   3   4         72.32         71.64         4.11 o
   8   3   4         87.47         88.90         4.60 o
  -9   4   4        100.87        101.82         6.71 o
  -8   4   4        142.49        141.14         7.10 o
  -7   4   4        334.92        330.60         9.66 o
  -6   4   4        533.31        529.54         6.70 o
  -5   4   4        382.48        367.56         6.57 o
  -4   4   4        925.13        907.20        11.28 o
  -3   4   4        485.04        466.55         5.41 o
  -2   4   4        657.77        635.49         6.30 o
  -1   4   4        585.15        591.21         6.01 o
   0   4   4        577.25        573.03         5.84 o
   1   4   4        195.87        185.95         3.37 o
   2   4   4        234.91        224.43         3.85 o
   3   4   4         57.02         60.24         2.30 o
   4   4   4         26.35         25.43         1.90 o
   5   4   4         28.94         32.88         2.89 o
   6   4   4         31.09         27.68         4.29 o
   7   4   4          5.96          2.40         1.56 o
  -9   5   4         13.45         10.91         3.24 o
  -8   5   4         17.39         14.49         6.01 o
  -7   5   4         30.52         28.18         3.71 o
  -6   5   4          6.10          9.51         1.65 o
  -5   5   4         66.01         67.98         2.61 o
  -4   5   4        248.89        235.68         3.79 o
  -3   5   4         32.33         24.90         1.54 o
  -2   5   4        316.05        309.20         4.48 o
  -1   5   4        242.84        233.39         3.84 o
   0   5   4          1.78          1.65         0.62 o
   1   5   4         91.09        100.53         3.01 o
   2   5   4        492.94        499.79         7.83 o
   3   5   4          2.46          2.83         1.17 o
   4   5   4        388.23        361.28         7.43 o
   5   5   4        131.41        138.39         5.01 o
   6   5   4         56.66         59.07         3.76 o
   7   5   4         89.57        100.61         4.86 o
  -9   6   4         12.94         15.26         3.51 o
  -8   6   4         52.14         58.78         5.13 o
  -7   6   4          1.18         -0.54         1.37 o
  -6   6   4          5.98          4.97         1.32 o
  -5   6   4          3.56          4.44         1.25 o
  -4   6   4         93.61         94.46         2.31 o
  -3   6   4        132.33        128.19         3.00 o
  -2   6   4         70.48         70.01         2.28 o
  -1   6   4          8.38          8.99         1.07 o
   0   6   4         17.77         16.87         1.17 o
   1   6   4         42.27         39.92         2.48 o
   2   6   4        172.90        156.41         4.63 o
   3   6   4         22.25         20.25         2.25 o
   4   6   4         25.67         31.92         2.81 o
   5   6   4          4.59          4.94         1.58 o
   6   6   4          4.27          6.83         1.79 o
   7   6   4         11.71         11.93         2.27 o
  -9   7   4          1.32          0.17         1.80 o
  -8   7   4         49.18         48.73         4.72 o
  -7   7   4          0.01          0.04         0.85 o
  -6   7   4        182.10        180.88         5.27 o
  -5   7   4        135.55        130.72         4.35 o
  -4   7   4         33.86         30.36         1.49 o
  -3   7   4        149.04        157.31         3.38 o
  -2   7   4         55.86         56.38         2.13 o
  -1   7   4          3.27          6.00         0.93 o
   0   7   4        406.48        371.42         6.55 o
   1   7   4         49.34         43.98         2.66 o
   2   7   4          3.41          5.46         1.43 o
   3   7   4        159.27        161.55         5.02 o
   4   7   4          5.82          3.42         1.41 o
   5   7   4          2.21          1.24         1.34 o
   6   7   4         47.27         48.55         3.65 o
   7   7   4          6.73          5.42         1.70 o
  -9   8   4          2.60          1.82         1.94 o
  -8   8   4          2.45          1.62         1.70 o
  -7   8   4        127.08        134.58         4.92 o
  -6   8   4         29.55         36.17         2.72 o
  -5   8   4         49.12         42.24         2.82 o
  -4   8   4          0.47          0.89         1.02 o
  -3   8   4          0.68          1.95         0.69 o
  -2   8   4         35.83         30.45         1.71 o
  -1   8   4        552.47        592.80         9.62 o
   0   8   4        102.61        105.70         3.78 o
   1   8   4        134.77        135.30         5.30 o
   2   8   4          3.95          7.95         1.60 o
   3   8   4         64.45         64.79         3.48 o
   4   8   4         72.87         76.43         3.87 o
   5   8   4          3.03          4.70         1.64 o
   6   8   4        125.78        124.19         5.27 o
   7   8   4          0.69          0.50         1.25 o
  -9   9   4         24.53         27.53         4.70 o
  -8   9   4         31.99         28.82         3.51 o
  -7   9   4         20.17         24.47         2.34 o
  -6   9   4          0.94          2.14         1.21 o
  -5   9   4         32.96         36.75         2.73 o
  -4   9   4        216.60        225.30         6.87 o
  -3   9   4          0.28         -0.27         0.57 o
  -2   9   4        121.02        129.43         3.20 o
  -1   9   4       1118.54       1182.39        14.52 o
   0   9   4         69.49         83.61         3.51 o
   1   9   4        293.54        269.50         7.44 o
   2   9   4        313.66        314.21         7.36 o
   3   9   4         10.08          6.86         1.70 o
   4   9   4        125.60        117.15         4.76 o
   5   9   4        240.07        247.30         6.98 o
   6   9   4          5.43          5.66         1.86 o
   7   9   4         43.43         49.06         3.80 o
  -8  10   4          0.36          0.85         1.98 o
  -7  10   4        114.53        105.84         4.73 o
  -6  10   4        190.14        180.16         4.90 o
  -5  10   4         72.87         69.28         3.10 o
  -4  10   4        403.02        400.27         7.44 o
  -3  10   4        495.68        472.36         6.55 o
  -2  10   4        179.62        192.07         3.60 o
  -1  10   4        982.91        985.07        11.10 o
   0  10   4        156.90        160.09         4.77 o
   1  10   4          6.86          4.43         1.39 o
   2  10   4        202.13        185.37         5.94 o
   3  10   4         10.64          8.66         1.81 o
   4  10   4         13.00         18.26         2.78 o
   5  10   4         72.33         70.16         4.32 o
   6  10   4         20.05         23.29         2.93 o
   7  10   4         39.86         40.75         3.63 o
  -8  11   4         13.49         14.60         3.42 o
  -7  11   4          1.00          1.21         1.90 o
  -6  11   4          3.32          3.38         1.42 o
  -5  11   4         64.37         67.58         3.68 o
  -4  11   4         87.08         91.62         3.94 o
  -3  11   4         14.26         17.45         1.69 o
  -2  11   4         15.50         16.66         1.45 o
  -1  11   4        191.91        195.97         5.25 o
   0  11   4         37.30         35.17         2.65 o
   1  11   4          0.32          0.52         1.07 o
   2  11   4         24.02         27.48         2.72 o
   3  11   4        103.17        110.49         4.68 o
   4  11   4         99.24         95.65         4.56 o
   5  11   4        112.04        103.16         5.19 o
   6  11   4          1.82          4.13         1.76 o
  -8  12   4          5.40          7.97         2.85 o
  -7  12   4         50.62         51.80         3.64 o
  -6  12   4          0.92          1.56         1.31 o
  -5  12   4        100.28        110.25         4.56 o
  -4  12   4          0.09         -0.41         1.11 o
  -3  12   4         28.73         28.32         1.93 o
  -2  12   4         71.90         70.07         2.94 o
  -1  12   4          1.83          0.95         1.07 o
   0  12   4         13.17         13.53         1.97 o
   1  12   4         96.41         91.48         4.08 o
   2  12   4        135.69        141.08         5.14 o
   3  12   4         17.92         19.70         2.64 o
   4  12   4         26.05         28.00         2.97 o
   5  12   4         59.34         65.09         4.19 o
   6  12   4          3.76          2.01         1.46 o
  -7  13   4         18.48         14.92         2.47 o
  -6  13   4         17.52         17.52         2.53 o
  -5  13   4         12.77         10.70         2.14 o
  -4  13   4         19.94         20.62         2.60 o
  -3  13   4          0.30         -0.72         0.91 o
  -2  13   4         21.88         24.82         2.07 o
  -1  13   4         19.47         14.98         2.10 o
   0  13   4         26.55         25.33         2.48 o
   1  13   4          2.04          1.06         1.25 o
   2  13   4          7.44          8.09         1.99 o
   3  13   4         18.33         18.44         2.70 o
   4  13   4         23.54         23.89         2.90 o
   5  13   4          2.89          1.70         1.49 o
   6  13   4          0.01          0.91         1.32 o
  -7  14   4          0.03         -0.22         1.23 o
  -6  14   4          0.02          1.74         1.25 o
  -5  14   4         19.78         23.19         2.90 o
  -4  14   4          2.58          1.77         1.47 o
  -3  14   4          0.08         -0.53         1.49 o
  -2  14   4         28.27         30.47         2.61 o
  -1  14   4          3.73          4.76         1.25 o
   0  14   4          0.09          0.32         1.07 o
   1  14   4         30.74         30.82         2.90 o
   2  14   4         20.98         29.58         3.14 o
   3  14   4          1.52          2.86         1.44 o
   4  14   4          2.11          2.58         1.57 o
   5  14   4          3.54          3.15         1.74 o
  -7  15   4          3.39          3.17         1.59 o
  -6  15   4          0.32         -1.15         1.72 o
  -5  15   4          6.18          5.40         1.83 o
  -4  15   4        175.99        178.20         7.59 o
  -3  15   4          0.02          0.26         1.48 o
  -2  15   4          2.86          2.59         1.32 o
  -1  15   4         27.52         24.71         2.23 o
   0  15   4          4.48          6.28         1.64 o
   1  15   4         65.12         60.78         3.78 o
   2  15   4         10.07          7.86         2.08 o
   3  15   4         14.55         13.72         2.52 o
   4  15   4          0.79         -0.28         1.24 o
   5  15   4          0.13         -0.66         1.01 o
  -6  16   4          6.94          7.75         1.95 o
  -5  16   4          2.80          1.63         1.32 o
  -4  16   4          5.48          8.25         2.54 o
  -3  16   4         79.43         69.10         5.04 o
  -2  16   4         38.21         38.91         3.00 o
  -1  16   4         30.11         36.53         2.58 o
   0  16   4          7.82          7.54         1.78 o
   1  16   4         10.09         11.75         2.28 o
   2  16   4         49.34         47.02         3.69 o
   3  16   4          4.62          0.88         1.40 o
   4  16   4          4.67          6.73         1.86 o
   5  16   4          1.81          0.90         1.24 o
  -6  17   4          0.30          0.58         1.37 o
  -5  17   4          0.84          0.63         1.53 o
  -4  17   4          2.55          1.56         2.08 o
  -3  17   4          0.81          1.61         1.64 o
  -2  17   4          9.85         15.13         2.31 o
  -1  17   4         88.70         89.46         3.84 o
   0  17   4         69.26         65.76         3.93 o
   1  17   4          5.43          1.97         1.48 o
   2  17   4          3.16          1.75         1.34 o
   3  17   4         25.34         26.95         3.09 o
   4  17   4          7.66          6.90         1.85 o
  -5  18   4          0.51          1.00         1.84 o
  -4  18   4          0.01          0.23         1.65 o
  -3  18   4          0.08          0.52         1.57 o
  -2  18   4         22.60         16.81         3.43 o
  -1  18   4         34.31         33.38         2.87 o
   0  18   4         10.04          9.80         2.11 o
   1  18   4          3.02          2.78         1.61 o
   2  18   4          6.87          5.65         1.68 o
   3  18   4          0.05         -0.02         1.41 o
  -4  19   4          0.32         -1.42         1.42 o
  -3  19   4         55.80         64.20         5.24 o
  -2  19   4         40.55         43.62         4.54 o
  -1  19   4         31.73         32.91         2.77 o
   0  19   4          8.15         10.90         2.20 o
   1  19   4          0.16          1.49         1.50 o
   2  19   4          2.01          0.29         1.19 o
   3  19   4         36.26         44.18         4.57 o
  -3  20   4          3.17          5.25         2.29 o
  -2  20   4         12.40         14.06         6.00 o
  -1  20   4         31.68         27.87         2.68 o
   0  20   4         10.15          6.96         2.42 o
   1  20   4         33.48         28.58         3.15 o
   2  20   4          1.18          3.50         1.51 o
  -2  21   4          0.22          2.30         2.36 o
  -1  21   4         14.24         19.11         2.44 o
   0  21   4          1.92          0.32         1.32 o
  -9   1   5          1.52          2.13         2.49 o
  -8   1   5         14.34         18.87         4.27 o
  -7   1   5         92.49         99.27         5.94 o
  -6   1   5          0.01          0.36         1.39 o
  -5   1   5         90.96         83.71         3.65 o
  -4   1   5         14.25         13.80         1.43 o
  -3   1   5          3.17          8.43         1.25 o
  -2   1   5         76.25         76.55         2.64 o
  -1   1   5        500.82        503.14         6.30 o
   0   1   5         43.00         46.61         2.13 o
   1   1   5          3.97          5.56         1.03 o
   2   1   5         20.63         20.79         1.67 o
   3   1   5          0.23          0.48         0.76 o
   4   1   5         48.28         42.46         2.37 o
   5   1   5         74.93         85.32         4.29 o
   6   1   5         40.54         42.52         4.34 o
   7   1   5          0.13         -1.91         1.91 o
  -9   2   5          4.68          6.12         3.19 o
  -8   2   5         63.18         59.36         7.40 o
  -7   2   5         28.77         30.53         4.07 o
  -6   2   5         14.07         17.04         2.92 o
  -5   2   5         13.96         13.48         1.82 o
  -4   2   5         81.19         87.11         2.74 o
  -3   2   5         19.30         14.61         1.46 o
  -2   2   5        111.85        111.32         3.09 o
  -1   2   5        108.14        109.87         3.09 o
   0   2   5        116.97        119.44         3.18 o
   1   2   5         11.80          9.06         1.26 o
   2   2   5         76.26         78.51         2.84 o
   3   2   5          0.43          0.39         0.73 o
   4   2   5         38.93         39.79         2.99 o
   5   2   5         76.64         79.32         4.19 o
   6   2   5         11.76         11.36         2.10 o
   7   2   5          0.58          2.43         1.79 o
  -9   3   5         16.54         15.04         3.51 o
  -8   3   5         33.83         32.17         4.61 o
  -7   3   5          0.93          1.11         1.77 o
  -6   3   5          5.50          5.23         1.96 o
  -5   3   5          0.75          2.74         1.07 o
  -4   3   5        175.71        174.56         3.78 o
  -3   3   5         16.18         13.52         1.47 o
  -2   3   5          3.97          6.23         1.10 o
  -1   3   5         19.97         21.08         1.63 o
   0   3   5         28.26         29.19         1.76 o
   1   3   5         53.66         56.81         2.31 o
   2   3   5        609.85        619.99         7.23 o
   3   3   5         67.34         76.56         3.71 o
   4   3   5          5.38          3.74         1.42 o
   5   3   5          0.13         -0.37         1.12 o
   6   3   5          3.41          4.08         1.56 o
   7   3   5         17.14         22.82         2.69 o
  -9   4   5          3.39          0.77         2.51 o
  -8   4   5         13.69         15.77         3.54 o
  -7   4   5         15.21         11.21         3.58 o
  -6   4   5         14.07         13.83         2.76 o
  -5   4   5        569.69        557.45         8.66 o
  -4   4   5        180.25        180.87         3.86 o
  -3   4   5        164.17        156.78         3.65 o
  -2   4   5         17.44         17.16         1.53 o
  -1   4   5          3.65          2.54         0.83 o
   0   4   5         25.97         26.73         1.70 o
   1   4   5        217.67        229.46         6.07 o
   2   4   5         57.59         53.76         4.62 o
   3   4   5        212.82        214.25         5.89 o
   4   4   5         33.11         38.48         3.01 o
   5   4   5          5.33          6.32         1.79 o
   6   4   5         11.80         12.73         2.28 o
   7   4   5          4.42          3.26         2.10 o
  -9   5   5         16.56         15.63         7.59 o
  -8   5   5         29.76         28.07         4.25 o
  -7   5   5         22.12         19.70         3.56 o
  -6   5   5          7.94          7.99         1.56 o
  -5   5   5        103.14        103.64         4.03 o
  -4   5   5        299.85        284.96         5.34 o
  -3   5   5        151.69        144.83         3.56 o
  -2   5   5        218.09        216.03         4.24 o
  -1   5   5        155.89        147.27         3.65 o
   0   5   5        295.09        271.87         4.58 o
   1   5   5         30.84         26.91         2.40 o
   2   5   5        921.65        924.77        20.37 o
   3   5   5         10.89         13.14         2.10 o
   4   5   5        102.21         96.74         4.42 o
   5   5   5         26.61         25.26         3.77 o
   6   5   5         20.91         20.50         2.83 o
  -8   6   5          4.33          1.57         2.47 o
  -7   6   5          0.00          0.36         1.68 o
  -6   6   5          0.21         -0.43         0.86 o
  -5   6   5        145.90        143.01         4.70 o
  -4   6   5          3.23          3.06         1.12 o
  -3   6   5        272.52        264.44         4.92 o
  -2   6   5         10.17          9.64         1.27 o
  -1   6   5          6.42          7.41         1.11 o
   0   6   5         19.67         16.74         1.95 o
   1   6   5          1.78          1.84         1.10 o
   2   6   5         68.37         58.92         3.47 o
   3   6   5          0.05         -0.51         1.01 o
   4   6   5          4.36          4.20         1.54 o
   5   6   5          5.10          2.89         1.45 o
   6   6   5          0.11          0.96         1.97 o
  -8   7   5          8.71          7.38         2.69 o
  -7   7   5         24.39         27.22         3.81 o
  -6   7   5         20.20         23.63         2.43 o
  -5   7   5        178.61        170.93         5.20 o
  -4   7   5        212.94        212.92         6.54 o
  -3   7   5         41.98         42.14         2.23 o
  -2   7   5         49.20         50.77         2.26 o
  -1   7   5         48.16         52.77         2.22 o
   0   7   5        206.50        204.74         5.47 o
   1   7   5        115.89        122.83         4.50 o
   2   7   5        235.40        228.61         6.16 o
   3   7   5         22.76         20.84         2.44 o
   4   7   5         12.80         13.78         3.64 o
   5   7   5         32.05         36.60         3.95 o
   6   7   5         15.11         15.80         2.71 o
  -8   8   5          0.62          0.33         1.92 o
  -7   8   5          0.03         -0.70         1.50 o
  -6   8   5         20.69         19.92         2.38 o
  -5   8   5          6.70         11.43         1.93 o
  -4   8   5          6.48          6.27         1.51 o
  -3   8   5         61.97         62.49         2.58 o
  -2   8   5         70.57         71.62         2.67 o
  -1   8   5          1.55          1.82         1.14 o
   0   8   5         14.53         16.83         2.20 o
   1   8   5        109.97        109.35         4.35 o
   2   8   5          0.17          0.12         1.13 o
   3   8   5          0.00          0.01         1.06 o
   4   8   5         53.27         55.92         3.74 o
   5   8   5          0.00         -0.65         1.16 o
   6   8   5          0.33          1.20         1.22 o
  -8   9   5         21.81         25.71         3.56 o
  -7   9   5         54.63         51.56         4.81 o
  -6   9   5         40.76         40.52         2.60 o
  -5   9   5          2.35          1.48         1.10 o
  -4   9   5         58.94         53.68         3.11 o
  -3   9   5         50.64         51.35         2.42 o
  -2   9   5         33.31         34.29         2.04 o
  -1   9   5        260.88        246.18         6.08 o
   0   9   5         11.96         10.72         2.00 o
   1   9   5          9.84         10.82         1.97 o
   2   9   5         39.44         36.45         2.98 o
   3   9   5         15.71         17.12         2.46 o
   4   9   5         50.69         48.87         3.65 o
   5   9   5         41.09         41.29         3.54 o
   6   9   5          1.07         -0.55         1.16 o
  -8  10   5         21.81         31.92         3.89 o
  -7  10   5          5.69          7.47         2.10 o
  -6  10   5          6.31          5.54         1.35 o
  -5  10   5         14.80         20.17         2.12 o
  -4  10   5         14.73         14.94         2.11 o
  -3  10   5         26.28         25.66         1.91 o
  -2  10   5         32.11         40.32         2.82 o
  -1  10   5          0.78          0.95         1.16 o
   0  10   5         56.05         68.90         3.65 o
   1  10   5         10.79         13.42         2.25 o
   2  10   5          4.89          5.31         1.60 o
   3  10   5          1.87          4.28         1.56 o
   4  10   5          4.39          5.37         1.84 o
   5  10   5         42.22         51.50         4.01 o
   6  10   5         14.04         16.73         2.80 o
  -7  11   5          0.16          0.84         1.08 o
  -6  11   5         33.02         35.18         2.42 o
  -5  11   5        333.16        333.80         5.90 o
  -4  11   5         48.98         52.00         2.73 o
  -3  11   5        226.74        226.82         8.02 o
  -2  11   5         90.59         88.46         3.89 o
  -1  11   5          1.30          2.54         1.21 o
   0  11   5        270.03        259.17         6.66 o
   1  11   5        199.96        196.29         6.04 o
   2  11   5        103.96        110.30         4.85 o
   3  11   5        204.71        189.15         6.40 o
   4  11   5         16.78         21.04         2.97 o
   5  11   5          2.73          1.92         1.53 o
  -7  12   5          2.84          1.97         2.06 o
  -6  12   5          0.09          0.36         1.18 o
  -5  12   5        139.11        151.57         4.81 o
  -4  12   5          6.24          5.94         1.72 o
  -3  12   5         30.39         29.66         3.53 o
  -2  12   5          0.21          0.26         1.09 o
  -1  12   5          1.40          2.05         1.21 o
   0  12   5         28.70         28.10         2.81 o
   1  12   5         24.58         30.03         3.73 o
   2  12   5         62.58         68.17         4.28 o
   3  12   5         19.31         27.63         3.17 o
   4  12   5          1.20          3.08         1.62 o
   5  12   5         28.01         26.20         3.22 o
  -7  13   5         32.00         43.45         3.52 o
  -6  13   5          1.10          0.52         1.66 o
  -5  13   5        102.95        120.30         4.40 o
  -4  13   5        488.21        528.95        16.01 o
  -3  13   5         69.39         70.28         4.95 o
  -2  13   5         56.89         55.12         3.35 o
  -1  13   5        208.54        221.74         6.29 o
   0  13   5         59.74         58.77         3.63 o
   1  13   5         42.15         41.43         3.45 o
   2  13   5        964.36       1035.27        14.46 o
   3  13   5          2.00          3.42         1.68 o
   4  13   5         23.18         26.06         3.14 o
   5  13   5         35.16         44.77         3.77 o
  -6  14   5         14.13          9.25         2.09 o
  -5  14   5        351.82        366.06        15.97 o
  -4  14   5         56.21         61.11         4.15 o
  -3  14   5         22.17         13.75         3.02 o
  -2  14   5         16.51         15.70         2.25 o
  -1  14   5         13.94         17.34         2.53 o
   0  14   5          9.62         10.20         2.09 o
   1  14   5        223.26        214.07         7.74 o
   2  14   5          1.80          2.19         1.74 o
   3  14   5         90.05         97.35         5.12 o
   4  14   5         38.82         32.84         3.42 o
  -6  15   5          0.31          0.00         1.55 o
  -5  15   5         28.27         34.23         4.93 o
  -4  15   5        141.71        142.51         6.12 o
  -3  15   5         26.36         29.14         3.16 o
  -2  15   5         59.72         64.22         3.77 o
  -1  15   5         14.38         11.31         2.14 o
   0  15   5         34.53         37.96         3.25 o
   1  15   5          0.10          0.57         1.45 o
   2  15   5        306.14        306.55         8.39 o
   3  15   5          0.29          0.33         1.22 o
   4  15   5         22.04         25.83         3.07 o
  -5  16   5         26.58         30.92         8.70 o
  -4  16   5         59.75         58.21         5.20 o
  -3  16   5          0.55          1.97         1.33 o
  -2  16   5         30.10         32.00         4.01 o
  -1  16   5          1.20          0.22         1.17 o
   0  16   5          3.41          2.54         1.41 o
   1  16   5          3.34          1.73         1.41 o
   2  16   5          2.25          3.47         1.71 o
   3  16   5          1.56          0.18         1.23 o
  -5  17   5         28.38         27.95         3.96 o
  -4  17   5         77.46         90.67         4.90 o
  -3  17   5          4.62          2.85         1.47 o
  -2  17   5          9.45          6.62         2.37 o
  -1  17   5          9.35         14.80         2.41 o
   0  17   5         24.77         25.38         3.01 o
   1  17   5         16.58         21.03         2.87 o
   2  17   5         83.01         95.02         5.08 o
  -4  18   5          1.15          0.67         1.25 o
  -3  18   5          2.89          3.61         1.63 o
  -2  18   5          6.39          7.25         2.47 o
  -1  18   5          0.32          0.05         1.17 o
   0  18   5          2.94          3.33         1.66 o
   1  18   5         18.74         22.33         2.99 o
   2  18   5          1.09          1.52         1.45 o
  -2  19   5         28.18         28.14         4.17 o
  -1  19   5         54.67         55.87         5.23 o
   0  19   5         19.92         18.94         2.69 o
  -8   0   6        379.46        397.44        17.50 o
  -7   0   6         75.80         75.25         8.27 o
  -6   0   6         67.73         65.81         7.15 o
  -5   0   6        225.31        230.60        11.35 o
  -4   0   6        274.75        272.23        14.52 o
  -3   0   6          1.22         -1.20         1.74 o
  -2   0   6       2879.68       2792.15        71.31 o
  -1   0   6        627.39        597.64        22.63 o
   0   0   6        207.43        212.87         6.69 o
   1   0   6        619.07        614.54        16.62 o
   2   0   6        275.55        272.86        18.07 o
   3   0   6        186.54        175.69        11.78 o
   4   0   6        345.63        341.33        15.03 o
   5   0   6        564.89        588.19        20.50 o
  -8   1   6         39.88         55.84         6.00 o
  -7   1   6         96.63        101.50         8.22 o
  -6   1   6        124.98        126.49         6.55 o
  -5   1   6         91.27         91.51         5.41 o
  -4   1   6         38.31         39.68         2.31 o
  -3   1   6         89.43         87.10         3.19 o
  -2   1   6        172.05        168.96         7.56 o
  -1   1   6       1963.36       1939.73        29.56 o
   0   1   6          9.17         11.67         1.65 o
   1   1   6         16.25         18.57         2.71 o
   2   1   6         34.44         35.74         2.21 o
   3   1   6          1.53          1.27         1.19 o
   4   1   6          1.45          5.51         2.34 o
   5   1   6        215.52        205.47         9.03 o
  -8   2   6        189.88        188.06         8.96 o
  -7   2   6          2.68          4.58         2.42 o
  -6   2   6         51.70         64.43         4.93 o
  -5   2   6         17.97         13.42         2.81 o
  -4   2   6          3.09          3.85         1.08 o
  -3   2   6         84.69         88.03         3.19 o
  -2   2   6        591.89        576.89         7.58 o
  -1   2   6         21.49         30.86         3.61 o
   0   2   6         69.10         73.80         2.92 o
   1   2   6          0.58          0.42         0.82 o
   2   2   6         88.20         90.02         4.10 o
   3   2   6        242.41        260.33         6.84 o
   4   2   6         16.13         15.61         2.45 o
   5   2   6        202.14        196.18         8.70 o
  -8   3   6         41.98         55.76         6.74 o
  -7   3   6          4.84         10.95         2.86 o
  -6   3   6         15.71         22.30         4.78 o
  -5   3   6         63.05         61.75         3.35 o
  -4   3   6          5.11          6.22         1.48 o
  -3   3   6          0.39          0.77         0.88 o
  -2   3   6         21.65         19.98         2.36 o
  -1   3   6          0.86          0.56         0.87 o
   0   3   6          1.09          0.34         0.75 o
   1   3   6          4.96          7.70         1.71 o
   2   3   6         20.28         18.12         2.73 o
   3   3   6          3.76          3.93         1.57 o
   4   3   6         20.28         21.47         2.70 o
   5   3   6          0.78          0.36         1.26 o
  -8   4   6         30.51         34.71         7.94 o
  -7   4   6          3.22          6.37         2.59 o
  -6   4   6          4.88          4.75         2.17 o
  -5   4   6         13.26         15.73         2.14 o
  -4   4   6          0.10          0.92         1.02 o
  -3   4   6          8.05          8.04         1.30 o
  -2   4   6          4.80          5.57         1.20 o
  -1   4   6          4.25          5.46         1.15 o
   0   4   6          1.04          2.09         1.90 o
   1   4   6          0.71          2.70         1.33 o
   2   4   6          3.63          6.71         1.73 o
   3   4   6          6.49          5.11         1.90 o
   4   4   6         10.30         14.18         2.43 o
   5   4   6         33.38         31.36         3.12 o
  -8   5   6         34.13         39.06         4.97 o
  -7   5   6         29.02         40.97         4.63 o
  -6   5   6         65.76         71.98         5.22 o
  -5   5   6          0.20         -0.10         0.99 o
  -4   5   6         58.46         64.68         3.60 o
  -3   5   6         32.98         29.41         2.07 o
  -2   5   6         47.32         48.44         3.01 o
  -1   5   6         86.01         92.88         3.17 o
   0   5   6         15.67         16.89         2.30 o
   1   5   6          8.87         12.35         2.18 o
   2   5   6         30.67         33.01         2.91 o
   3   5   6          0.32         -0.88         1.15 o
   4   5   6          6.50          3.60         1.55 o
   5   5   6          5.49          5.51         1.85 o
  -8   6   6         20.05         21.57         4.22 o
  -7   6   6         24.32         18.31         3.68 o
  -6   6   6         51.10         50.96         5.17 o
  -5   6   6         88.79         92.59         4.17 o
  -4   6   6        151.72        142.61         4.88 o
  -3   6   6        138.02        142.11         4.30 o
  -2   6   6        143.30        141.12         3.87 o
  -1   6   6        248.83        245.65         6.30 o
   0   6   6        283.91        292.84        10.43 o
   1   6   6        288.58        280.34         7.04 o
   2   6   6        135.19        124.24         5.01 o
   3   6   6        101.21        103.30         4.80 o
   4   6   6         84.89         89.04         4.66 o
   5   6   6         92.39        103.24         6.76 o
  -7   7   6         14.92         12.51         3.14 o
  -6   7   6         32.26         37.10         4.21 o
  -5   7   6         54.79         55.71         3.46 o
  -4   7   6         70.96         58.53         3.41 o
  -3   7   6         66.55         67.45         2.87 o
  -2   7   6         80.00         82.70         3.85 o
  -1   7   6         31.46         28.56         2.74 o
   0   7   6         54.58         52.95         3.43 o
   1   7   6        123.34        128.36         5.03 o
   2   7   6         12.03         12.85         2.35 o
   3   7   6         38.76         39.51         3.35 o
   4   7   6          3.69          4.60         1.73 o
   5   7   6          0.64          2.01         1.48 o
  -7   8   6          3.40          3.86         2.20 o
  -6   8   6         20.01         21.70         4.21 o
  -5   8   6         34.28         31.24         2.83 o
  -4   8   6         83.23         84.63         4.00 o
  -3   8   6         79.68         76.16         3.69 o
  -2   8   6        318.22        321.15         7.20 o
  -1   8   6         74.76         73.96         3.85 o
   0   8   6         64.74         60.61         3.62 o
   1   8   6         78.29         75.85         4.08 o
   2   8   6        128.33        129.48         5.28 o
   3   8   6        109.41        115.25         5.51 o
   4   8   6         30.71         32.92         3.37 o
   5   8   6         60.02         70.49         4.50 o
  -7   9   6         15.17         17.84         3.72 o
  -6   9   6          4.10          3.77         1.42 o
  -5   9   6          0.83          0.63         1.12 o
  -4   9   6         12.15         11.25         1.92 o
  -3   9   6          1.35         -1.05         1.68 o
  -2   9   6        104.54        112.99         4.56 o
  -1   9   6        190.06        195.82         5.95 o
   0   9   6         17.06         15.51         2.41 o
   1   9   6          8.63          8.50         1.91 o
   2   9   6          6.08          9.02         2.08 o
   3   9   6          8.52          6.94         2.00 o
   4   9   6         19.79         21.13         2.96 o
  -7  10   6          1.28         -1.19         1.72 o
  -6  10   6          2.06          1.78         1.47 o
  -5  10   6          0.12          1.49         1.17 o
  -4  10   6          0.73          1.54         1.59 o
  -3  10   6        121.14        112.29         6.06 o
  -2  10   6         72.98         69.67         3.78 o
  -1  10   6          0.40          0.78         1.20 o
   0  10   6         47.07         40.76         3.26 o
   1  10   6          1.59          1.62         1.31 o
   2  10   6          6.51          5.90         1.79 o
   3  10   6         18.36         18.40         2.81 o
   4  10   6          8.86          7.39         2.30 o
  -6  11   6         11.13         11.34         2.21 o
  -5  11   6         12.13         15.75         3.18 o
  -4  11   6          3.02          0.28         1.53 o
  -3  11   6          0.18          0.80         1.49 o
  -2  11   6         15.76         10.24         2.00 o
  -1  11   6         82.36         73.31         4.05 o
   0  11   6          1.26          0.44         1.20 o
   1  11   6          7.62          8.10         1.96 o
   2  11   6         14.32         22.78         2.97 o
   3  11   6          4.84          3.19         1.75 o
   4  11   6          0.29         -0.02         1.37 o
  -6  12   6         13.54         15.69         3.18 o
  -5  12   6          1.49          1.40         1.85 o
  -4  12   6         10.66          8.31         3.39 o
  -3  12   6         24.02         25.93         5.70 o
  -2  12   6          6.84          6.27         1.70 o
  -1  12   6          0.10          0.67         1.27 o
   0  12   6         17.70         21.84         2.87 o
   1  12   6         13.14         15.45         2.68 o
   2  12   6          2.34          4.06         1.72 o
   3  12   6         52.67         61.35         4.28 o
  -6  13   6         12.13         12.10         2.97 o
  -5  13   6         32.10         27.63         4.06 o
  -4  13   6          9.85         10.91         2.92 o
  -3  13   6         14.09         12.56         2.97 o
  -2  13   6          7.48          4.59         2.54 o
  -1  13   6          1.09          0.09         1.11 o
   0  13   6         10.63         12.57         2.65 o
   1  13   6         23.55         28.36         3.29 o
   2  13   6          0.02          1.61         1.54 o
   3  13   6          3.37          2.54         1.90 o
  -5  14   6          6.99         11.96         3.16 o
  -4  14   6         24.75         24.51         4.06 o
  -3  14   6          7.74          6.79         2.26 o
  -2  14   6         16.43         18.93         3.42 o
  -1  14   6         17.72         14.66         2.38 o
   0  14   6         11.96          8.12         1.98 o
   1  14   6         53.45         58.57         4.31 o
   2  14   6         15.20         15.19         2.77 o
  -4  15   6          5.94          3.43         2.32 o
  -3  15   6          2.91         -0.73         1.36 o
  -2  15   6          0.02         -0.18         1.25 o
  -1  15   6          0.01          0.21         1.26 o
   0  15   6          9.59          7.08         2.04 o
   1  15   6          1.00         -0.69         1.19 o
   2  15   6          3.32          3.66         2.19 o
  -3  16   6          2.86          2.22         1.80 o
  -2  16   6         30.52         39.48         8.57 o
  -1  16   6          2.28          4.96         1.69 o
   0  16   6          3.37          3.54         1.62 o
   1  16   6          5.02          3.68         1.67 o
  -2  17   6          4.26          4.44         2.10 o
  -1  17   6         60.31         63.05         5.52 o
  -7   1   7          0.10          1.90         2.07 o
  -6   1   7          2.63         -0.08         1.70 o
  -5   1   7          0.34          1.06         1.78 o
  -4   1   7          0.00         -0.25         0.97 o
  -3   1   7          4.48          5.60         1.24 o
  -2   1   7         37.65         39.07         2.52 o
  -1   1   7          1.04          2.80         1.15 o
   0   1   7          0.02         -0.37         0.70 o
   1   1   7          9.65         12.61         2.14 o
   2   1   7          6.49          4.98         2.16 o
   3   1   7          7.10          5.14         2.24 o
   4   1   7          8.61          8.20         2.76 o
  -7   2   7         10.80          9.87         2.78 o
  -6   2   7         25.45         18.96         3.59 o
  -5   2   7         17.15         18.23         3.46 o
  -4   2   7         14.91         15.82         2.24 o
  -3   2   7          0.61          0.24         0.79 o
  -2   2   7         25.02         26.47         2.15 o
  -1   2   7        177.95        167.93         4.97 o
   0   2   7          5.94          6.52         1.66 o
   1   2   7         42.07         43.08         3.26 o
   2   2   7          0.36          0.35         0.99 o
   3   2   7          2.01          0.39         1.61 o
   4   2   7         42.90         41.64         5.06 o
  -7   3   7          0.75          0.80         1.76 o
  -6   3   7          3.10          2.10         1.87 o
  -5   3   7         44.32         49.76         4.58 o
  -4   3   7          8.09          8.34         1.80 o
  -3   3   7         14.27         12.87         1.83 o
  -2   3   7          0.22          0.30         0.88 o
  -1   3   7          3.09          1.32         1.94 o
   0   3   7          0.61          0.23         1.09 o
   1   3   7        110.79        115.95         6.83 o
   2   3   7         45.55         43.00         3.35 o
   3   3   7          0.08         -0.54         0.93 o
   4   3   7          1.09          0.99         1.59 o
  -7   4   7         18.22         23.58         4.27 o
  -6   4   7         24.97         21.54         3.95 o
  -5   4   7        150.25        148.75         7.01 o
  -4   4   7         56.43         53.97         3.40 o
  -3   4   7         25.97         24.31         2.11 o
  -2   4   7         33.88         33.61         2.91 o
  -1   4   7         14.81         17.57         2.34 o
   0   4   7         17.71         17.23         2.45 o
   1   4   7         67.60         65.91         4.03 o
   2   4   7        175.26        173.15         6.10 o
   3   4   7          4.56          6.42         1.82 o
   4   4   7          2.81          5.53         2.24 o
  -7   5   7          0.00          0.07         2.19 o
  -6   5   7          9.27         11.14         2.78 o
  -5   5   7         68.09         72.12         5.25 o
  -4   5   7          1.46          0.71         1.12 o
  -3   5   7          5.67          3.90         1.39 o
  -2   5   7         11.78         10.12         1.99 o
  -1   5   7         30.57         31.76         2.90 o
   0   5   7         13.63         12.45         2.25 o
   1   5   7        206.59        194.61         7.93 o
   2   5   7          5.94          5.86         2.06 o
   3   5   7         11.55          9.94         2.18 o
   4   5   7          5.15          5.15         2.15 o
  -6   6   7          0.15          0.69         1.84 o
  -5   6   7        137.81        133.41         5.43 o
  -4   6   7         19.70         23.91         2.63 o
  -3   6   7         82.68         79.97         6.94 o
  -2   6   7         57.54         53.94         3.41 o
  -1   6   7         46.12         45.40         3.36 o
   0   6   7         56.10         55.86         3.74 o
   1   6   7         38.23         39.25         3.36 o
   2   6   7        121.99        113.17         5.21 o
   3   6   7         26.45         27.95         3.12 o
  -6   7   7          2.92          4.38         2.26 o
  -5   7   7         18.91         20.98         2.62 o
  -4   7   7          0.22         -1.01         1.01 o
  -3   7   7         11.15         12.82         2.82 o
  -2   7   7         12.18         11.47         3.44 o
  -1   7   7         11.90         13.05         2.27 o
   0   7   7          1.41          2.59         1.38 o
   1   7   7         28.51         29.14         3.00 o
   2   7   7          1.63          0.75         1.37 o
   3   7   7          2.38          1.26         1.23 o
  -6   8   7          0.24          1.79         1.82 o
  -5   8   7         10.56         11.23         2.63 o
  -4   8   7          8.53          7.18         2.28 o
  -3   8   7          4.98          3.36         1.86 o
  -2   8   7          0.12          1.23         1.22 o
  -1   8   7          7.44         10.63         2.14 o
   0   8   7          8.19          7.85         1.95 o
   1   8   7          3.10          2.02         1.41 o
   2   8   7          4.81          7.90         1.99 o
   3   8   7          3.00          1.09         1.26 o
  -5   9   7          3.48          2.24         1.81 o
  -4   9   7          0.01          0.49         1.49 o
  -3   9   7          1.04          2.78         1.88 o
  -2   9   7          8.85          7.87         1.89 o
  -1   9   7          4.70          2.79         1.46 o
   0   9   7          1.54          3.72         1.58 o
   1   9   7          9.80         11.45         2.54 o
   2   9   7          1.88          2.23         1.53 o
   3   9   7          1.98          2.37         2.41 o
  -5  10   7         32.50         37.61         4.27 o
  -4  10   7         14.87         19.26         3.39 o
  -3  10   7         26.21         37.23         4.21 o
  -2  10   7         13.57         16.21         3.05 o
  -1  10   7          1.91          2.16         1.43 o
   0  10   7         26.36         32.60         3.24 o
   1  10   7          6.23          5.61         1.88 o
   2  10   7         11.13         11.62         2.76 o
  -5  11   7          1.65         -0.69         1.38 o
  -4  11   7          2.91          3.62         3.05 o
  -3  11   7          0.80          3.68         2.00 o
  -2  11   7          0.01         -0.90         1.49 o
  -1  11   7         27.66         31.19         3.42 o
   0  11   7         32.86         36.63         3.45 o
   1  11   7         17.56         20.82         3.01 o
   2  11   7         12.77         14.39         2.65 o
  -4  12   7         53.93         58.47         7.68 o
  -3  12   7         70.42         68.89         7.23 o
  -2  12   7         52.32         54.38         9.45 o
  -1  12   7         15.77         19.06         2.68 o
   0  12   7         42.82         33.72         4.01 o
   1  12   7         40.91         48.80         4.06 o
  -3  13   7          1.09          2.59         1.88 o
  -2  13   7         14.46         18.92         3.67 o
  -1  13   7          5.05          2.79         1.52 o
   0  13   7          9.71          6.89         2.93 o
  -5   0   8          0.85          0.49         2.71 o
  -4   0   8          3.56          0.46         2.47 o
  -3   0   8        148.22        132.65         6.46 o
  -2   0   8          4.28          4.85         9.99 o
  -1   0   8        112.67         94.96         8.17 o
   0   0   8          0.93         -0.03         1.88 o
   1   0   8          1.54          2.22         2.47 o
  -5   1   8          7.76         10.15         2.57 o
  -4   1   8         23.78         26.51         3.93 o
  -3   1   8          4.21          0.72         1.17 o
  -2   1   8        713.59        641.75        14.88 o
  -1   1   8          0.11          0.26         1.12 o
   0   1   8         26.54         27.99         3.59 o
   1   1   8         33.14         37.16         4.14 o
  -5   2   8         20.62         27.89         4.02 o
  -4   2   8          0.00         -1.59         1.59 o
  -3   2   8         31.51         22.19         2.71 o
  -2   2   8          4.26          0.35         1.84 o
  -1   2   8         18.87         10.54         2.20 o
   0   2   8          5.33          2.79         1.37 o
   1   2   8          2.06          1.29         1.53 o
  -5   3   8          3.27          5.66         2.41 o
  -4   3   8         22.14         28.63         4.79 o
  -3   3   8         15.40         24.16         3.61 o
  -2   3   8        112.40        103.81         6.60 o
  -1   3   8          4.54          4.79         1.85 o
   0   3   8         15.19         16.56         2.48 o
   1   3   8          2.74          4.37         1.95 o
  -4   4   8          0.44          2.56         2.90 o
  -3   4   8          0.83          1.66         1.63 o
  -2   4   8          1.09          0.24         1.59 o
  -1   4   8          0.79          0.82         1.32 o
   0   4   8          0.18         -0.67         1.13 o
   1   4   8          1.70          2.78         1.39 o
  -4   5   8         12.73         12.98         2.86 o
  -3   5   8         11.68          5.94         2.71 o
  -2   5   8         22.12         23.24         2.73 o
  -1   5   8         16.60         17.45         2.75 o
   0   5   8         12.94         13.23         2.32 o
   1   5   8         27.62         30.45         3.17 o
  -4   6   8          0.70          1.21         2.36 o
  -3   6   8          0.24         -1.09         1.09 o
  -2   6   8          0.60          0.51         1.27 o
  -1   6   8          0.10         -0.40         1.11 o
   0   6   8          0.86          0.09         1.16 o
  -3   7   8         17.92         20.89         5.16 o
  -2   7   8         38.90         43.59        10.58 o
  -1   7   8         13.61         14.12         2.46 o
   0   7   8         34.52         38.01         3.42 o
  -3   8   8          9.06          5.94         2.27 o
  -2   8   8          0.43         -0.22         1.37 o
  -1   8   8          4.75          0.89         1.34 o
                                                
